# Supplementary material for: High Levels of Genetic Diversity within Nilo-Saharan Populations: Implications for Human Adaptation
Source: Am J Hum Genet. 2020 Aug 10;107(3):473–86. doi: 10.1016/j.ajhg.2020.07.007 (PMC7477016; doi:10.1016/j.ajhg.2020.07.007)
Supplement: Data S1. Tables S6–S11 [file mmc2.xlsx]

## Sheet: Table_Legends
Supplementary tables S6 to S11
Table S6	snpEFF classification of effect of SNP and its impact
Table S7	Genes with SNP with -3 > iHS > 3.0. Ensemble annotations of the coding and non-coding regions of the genome haboring extreme iHS scores (positive iHS > +3.0, negative iHS > -3).
Table S8	Protein coding genes under positive selection in the UNL from Table S7. A list of unique genes having extreme iHS scores (> +3.0) including those that intersect with the UBB population.
Table S9	Top hits of significant genes in UNL. Genes in the 1% of 100kb bins with highest frequencies of SNP with absolute iHS > 2.
Table S10	Top hits of significant genes unique to the UNL. Genes in top 1% of 100kb bins from table S9 that are only present in the UNL and not found in the UBB population
Table S11	Top hits highly differentiated between the UNL and UBB. Genes were ranked individually on the parameters of xpEHH [UNL-UBB], high Fst [UNL-UBB], and Tajima's D [UNL], and then a combined rank was obtained by summation of the individual ranks.

## Sheet: Table_S6
Effect Seq. Ontology	Effect Class	Note & Example	Impact
chromosome	CHROMOSOME_LARGE DELETION	A large part (over 1%) of the chromosome was deleted.	HIGH
exon_loss_variant	EXON_DELETED	A deletion removes the whole exon.	HIGH
frameshift_variant	FRAME_SHIFT	Insertion or deletion causes a frame shift e.g.: An indel size is not multple of 3	HIGH
rare_amino_acid_variant	RARE_AMINO_ACID	The variant hits a rare amino acid thus is likely to produce protein loss of function	HIGH
splice_acceptor_variant	SPLICE_SITE_ACCEPTOR	The variant hits a splice acceptor site (defined as two bases before exon start, except for the first exon).	HIGH
splice_donor_variant	SPLICE_SITE_DONOR	The variant hits a Splice donor site (defined as two bases after coding exon end, except for the last exon).	HIGH
stop_lost	STOP_LOST	Variant causes stop codon to be mutated into a non-stop codon e.g.: Tga/Cga, */R	HIGH
start_lost	START_LOST	Variant causes start codon to be mutated into a non-start codon.e.g.: aTg/aGg, M/R	HIGH
stop_gained	STOP_GAINED	Variant causes a STOP codon e.g.: Cag/Tag, Q/*	HIGH
5_prime_UTR_truncation + exon_loss_variant	UTR_5_DELETED	The variant deletes an exon which is in the 5'UTR of the transcript	MODERATE
coding_sequence_variant	CODON_CHANGE	One or many codons are changed e.g.: An MNP of size multiple of 3	MODERATE
inframe_insertion	CODON_INSERTION	One or many codons are inserted e.g.: An insert multiple of three in a codon boundary	MODERATE
disruptive_inframe_insertion	CODON_CHANGE_PLUS CODON_INSERTION	One codon is changed and one or many codons are inserted e.g.: An insert of size multiple of three, not at codon boundary	MODERATE
inframe_deletion	CODON_DELETION	One or many codons are deleted e.g.: A deletion multiple of three at codon boundary	MODERATE
disruptive_inframe_deletion	CODON_CHANGE_PLUS CODON_DELETION	One codon is changed and one or more codons are deleted e.g.: A deletion of size multiple of three, not at codon boundary	MODERATE
missense_variant	NON_SYNONYMOUS_CODING	Variant causes a codon that produces a different amino acid e.g.: Tgg/Cgg, W/R	MODERATE
splice_region_variant	SPLICE_SITE_BRANCH_U12	A varaint affective putative (Lariat) branch point from U12 splicing machinery, located in the intron.	MODERATE
3_prime_UTR_truncation + exon_loss	UTR_3_DELETED	The variant deletes an exon which is in the 3'UTR of the transcript	MODERATE
initiator_codon_variant	NON_SYNONYMOUS_START	Variant causes start codon to be mutated into another start codon (the new codon produces a different AA). e.g.: Atg/Ctg, M/L (ATG and CTG can be START codons)	LOW
stop_retained_variant	NON_SYNONYMOUS_STOP	Variant causes stop codon to be mutated into another stop codon (the new codon produces a different AA). e.g.: Atg/Ctg, M/L (ATG and CTG can be START codons)	LOW
splice_region_variant	SPLICE_SITE_REGION	A sequence variant in which a change has occurred within the region of the splice site, either within 1-3 bases of the exon or 3-8 bases of the intron.	LOW
splice_region_variant	SPLICE_SITE_BRANCH	A varaint affective putative (Lariat) branch point, located in the intron.	LOW
5_prime_UTR_premature start_codon_gain_variant	START_GAINED	A variant in 5'UTR region produces a three base sequence that can be a START codon.	LOW
synonymous_variant	SYNONYMOUS_CODING	Variant causes a codon that produces the same amino acid e.g.: Ttg/Ctg, L/L	LOW
start_retained	SYNONYMOUS_START	Variant causes start codon to be mutated into another start codon. e.g.: Ttg/Ctg, L/L (TTG and CTG can be START codons)	LOW
stop_retained_variant	SYNONYMOUS_STOP	Variant causes stop codon to be mutated into another stop codon. e.g.: taA/taG, */*	LOW
coding_sequence_variant	CDS	The variant hits a CDS.	MODIFIER
downstream_gene_variant	DOWNSTREAM	Downstream of a gene (default length: 5K bases)	MODIFIER
exon_variant	EXON	The vairant hits an exon.	MODIFIER
gene_variant	GENE	The variant hits a gene.	MODIFIER
intergenic_region	INTERGENIC	The variant is in an intergenic region	MODIFIER
conserved_intergenic_variant	INTERGENIC_CONSERVED	The variant is in a HIGHly conserved intergenic region	MODIFIER
intragenic_variant	INTRAGENIC	The variant hits a gene, but no transcripts within the gene	MODIFIER
intron_variant	INTRON	Variant hits and intron. Technically, hits no exon in the transcript.	MODIFIER
conserved_intron_variant	INTRON_CONSERVED	The variant is in a HIGHly conserved intronic region	MODIFIER
miRNA	MICRO_RNA	Variant affects an miRNA	MODIFIER
transcript_variant	TRANSCRIPT	The variant hits a transcript.	MODIFIER
regulatory_region_variant	REGULATION	The variant hits a known regulatory feature (non-coding).	MODIFIER
upstream_gene_variant	UPSTREAM	Upstream of a gene (default length: 5K bases)	MODIFIER
3_prime_UTR_variant	UTR_3_PRIME	Variant hits 3'UTR region	MODIFIER
5_prime_UTR_variant	UTR_5_PRIME	Variant hits 5'UTR region	MODIFIER

## Sheet: Table_S7
Chr	Start iHS regions	End iHS regions	Mean iHS	Mean -log P value	Annotation Start	Annotation End	Gene Relative to iHS region	Ensembl Gene ID	Description	Associated Gene Name	Gene type	Phenotype description	Study External Reference
1	142537318	142537318	-8.60254	17.1081	121315744	121322322	Upstream	ENSG00000224857		RP11-344P13.1	lincRNA
1	142537318	142537318	-8.60254	17.1081	142553293	142559170	Downstream	ENSG00000227552		RP11-417J8.1	lincRNA
4	49659635	49659635	-7.62779	13.6219	49601445	49601526	Upstream	ENSG00000223099		AC119751.4	miRNA
4	49659635	49659635	-7.62779	13.6219	52709166	52783003	Downstream	ENSG00000109184	DCN1, defective in cullin neddylation 1, domain containing 4 [Source:HGNC Symbol;Acc:28998]	DCUN1D4	protein_coding
18	15408723	15408723	-6.9416	11.4115	18526867	18691812	Downstream	ENSG00000067900	Rho-associated, coiled-coil containing protein kinase 1 [Source:HGNC Symbol;Acc:10251]	ROCK1	protein_coding
18	15408723	15408723	-6.9416	11.4115	15320839	15320943	Upstream	ENSG00000222087	RNA, U6 small nuclear 721, pseudogene [Source:HGNC Symbol;Acc:47684]	RNU6-721P	snRNA
21	11187000	11187000	-6.83858	11.097	14371997	14389013	Downstream	ENSG00000229306		AP001464.4	lincRNA
21	11187000	11187000	-6.83858	11.097	11180920	11181815	Upstream	ENSG00000234643	eukaryotic translation initiation factor 3, subunit F pseudogene 1 [Source:HGNC Symbol;Acc:3276]	EIF3FP1	pseudogene
4	52662092	52662092	-6.77436	10.9032	49601445	49601526	Upstream	ENSG00000223099		AC119751.4	miRNA
4	52662092	52662092	-6.77436	10.9032	52709166	52783003	Downstream	ENSG00000109184	DCN1, defective in cullin neddylation 1, domain containing 4 [Source:HGNC Symbol;Acc:28998]	DCUN1D4	protein_coding
4	49659257	49659257	-6.45409	9.96309	49601445	49601526	Upstream	ENSG00000223099		AC119751.4	miRNA
4	49659257	49659257	-6.45409	9.96309	52709166	52783003	Downstream	ENSG00000109184	DCN1, defective in cullin neddylation 1, domain containing 4 [Source:HGNC Symbol;Acc:28998]	DCUN1D4	protein_coding
1	121484512	121484512	-6.37787	9.74576	121315744	121322322	Upstream	ENSG00000224857		RP11-344P13.1	lincRNA
1	121484512	121484512	-6.37787	9.74576	142553293	142559170	Downstream	ENSG00000227552		RP11-417J8.1	lincRNA
20	26312322	26312706	-6.25568	9.4267	26171625	26174582	Upstream	ENSG00000238129		RP3-410C9.2	lincRNA
20	26312322	26312706	-6.25568	9.4267	29449474	29449652	Downstream	ENSG00000204555		RP4-610C12.2	pseudogene
11	51593013	51593013	-6.16437	9.15018	55029658	55038595	Downstream	ENSG00000150244	tripartite motif containing 48 [Source:HGNC Symbol;Acc:19021]	TRIM48	protein_coding
11	51593013	51593013	-6.16437	9.15018	51526871	51527800	Upstream	ENSG00000237610	olfactory receptor, family 4, subfamily C, member 50 pseudogene [Source:HGNC Symbol;Acc:31274]	OR4C50P	pseudogene
12	34850535	34850535	-6.16148	9.14227	34402416	34402893	Upstream	ENSG00000256614		RP13-7D7.1	pseudogene
12	34850535	34850535	-6.16148	9.14227	37935814	37936188	Downstream	ENSG00000257794		RP11-125N22.4	pseudogene
11	51593055	51593055	-6.12524	9.04312	55029658	55038595	Downstream	ENSG00000150244	tripartite motif containing 48 [Source:HGNC Symbol;Acc:19021]	TRIM48	protein_coding
11	51593055	51593055	-6.12524	9.04312	51526871	51527800	Upstream	ENSG00000237610	olfactory receptor, family 4, subfamily C, member 50 pseudogene [Source:HGNC Symbol;Acc:31274]	OR4C50P	pseudogene
1	121484858	121484880	-6.10823	9.32989	121315744	121322322	Upstream	ENSG00000224857		RP11-344P13.1	lincRNA
1	121484858	121484880	-6.10823	9.32989	142553293	142559170	Downstream	ENSG00000227552		RP11-417J8.1	lincRNA
20	26301225	26301225	-6.09706	8.96644	26171625	26174582	Upstream	ENSG00000238129		RP3-410C9.2	lincRNA
20	26301225	26301225	-6.09706	8.96644	29449474	29449652	Downstream	ENSG00000204555		RP4-610C12.2	pseudogene
19	27735557	27735557	-6.02948	8.78386	28129391	28137391	Downstream	ENSG00000267696		CTB-151G24.1	lincRNA
19	27735557	27735557	-6.02948	8.78386	24345172	24346227	Upstream	ENSG00000268442	hepatitis A virus cellular receptor 1 pseudogene 1 [Source:HGNC Symbol;Acc:44033]	HAVCR1P1	pseudogene
20	26275850	26275850	-5.99787	8.69913	26171625	26174582	Upstream	ENSG00000238129		RP3-410C9.2	lincRNA
20	26275850	26275850	-5.99787	8.69913	29449474	29449652	Downstream	ENSG00000204555		RP4-610C12.2	pseudogene
16	35244412	35244412	-5.99117	8.68124	35146491	35146887	Upstream	ENSG00000261084	protein phosphatase 1, regulatory (inhibitor) subunit 1A pseudogene 2 [Source:HGNC Symbol;Acc:16317]	PPP1R1AP2	pseudogene
16	35244412	35244412	-5.99117	8.68124	46503253	46603009	Downstream	ENSG00000261239	ankyrin repeat domain 26 pseudogene 1 [Source:HGNC Symbol;Acc:32955]	ANKRD26P1	pseudogene
4	49659327	49659331	-5.94748	8.56543	49601445	49601526	Upstream	ENSG00000223099		AC119751.4	miRNA
4	49659327	49659331	-5.94748	8.56543	52709166	52783003	Downstream	ENSG00000109184	DCN1, defective in cullin neddylation 1, domain containing 4 [Source:HGNC Symbol;Acc:28998]	DCUN1D4	protein_coding
20	26278802	26278802	-5.88636	8.40362	26171625	26174582	Upstream	ENSG00000238129		RP3-410C9.2	lincRNA
20	26278802	26278802	-5.88636	8.40362	29449474	29449652	Downstream	ENSG00000204555		RP4-610C12.2	pseudogene
11	51593077	51593077	-5.83234	8.26236	55029658	55038595	Downstream	ENSG00000150244	tripartite motif containing 48 [Source:HGNC Symbol;Acc:19021]	TRIM48	protein_coding
11	51593077	51593077	-5.83234	8.26236	51526871	51527800	Upstream	ENSG00000237610	olfactory receptor, family 4, subfamily C, member 50 pseudogene [Source:HGNC Symbol;Acc:31274]	OR4C50P	pseudogene
20	26280875	26280875	-5.82574	8.24519	26171625	26174582	Upstream	ENSG00000238129		RP3-410C9.2	lincRNA
20	26280875	26280875	-5.82574	8.24519	29449474	29449652	Downstream	ENSG00000204555		RP4-610C12.2	pseudogene
11	51592697	51592697	-5.79599	8.16801	55029658	55038595	Downstream	ENSG00000150244	tripartite motif containing 48 [Source:HGNC Symbol;Acc:19021]	TRIM48	protein_coding
11	51592697	51592697	-5.79599	8.16801	51526871	51527800	Upstream	ENSG00000237610	olfactory receptor, family 4, subfamily C, member 50 pseudogene [Source:HGNC Symbol;Acc:31274]	OR4C50P	pseudogene
4	49658078	49658079	-5.78059	8.12821	49601445	49601526	Upstream	ENSG00000223099		AC119751.4	miRNA
4	49658078	49658079	-5.78059	8.12821	52709166	52783003	Downstream	ENSG00000109184	DCN1, defective in cullin neddylation 1, domain containing 4 [Source:HGNC Symbol;Acc:28998]	DCUN1D4	protein_coding
6	58779376	58779376	-5.74159	8.02784	58488888	58513860	Upstream	ENSG00000223633		RP11-143A22.1	lincRNA
6	58779376	58779376	-5.74159	8.02784	61996403	61996816	Downstream	ENSG00000220030		RP1-91N13.1	pseudogene
16	35239144	35239144	-5.73888	8.02088	35146491	35146887	Upstream	ENSG00000261084	protein phosphatase 1, regulatory (inhibitor) subunit 1A pseudogene 2 [Source:HGNC Symbol;Acc:16317]	PPP1R1AP2	pseudogene
16	35239144	35239144	-5.73888	8.02088	46503253	46603009	Downstream	ENSG00000261239	ankyrin repeat domain 26 pseudogene 1 [Source:HGNC Symbol;Acc:32955]	ANKRD26P1	pseudogene
18	15408776	15408776	-5.71903	7.97008	18526867	18691812	Downstream	ENSG00000067900	Rho-associated, coiled-coil containing protein kinase 1 [Source:HGNC Symbol;Acc:10251]	ROCK1	protein_coding
18	15408776	15408776	-5.71903	7.97008	15320839	15320943	Upstream	ENSG00000222087	RNA, U6 small nuclear 721, pseudogene [Source:HGNC Symbol;Acc:47684]	RNU6-721P	snRNA
18	62548414	62548414	-5.71719	7.96537	62773109	62792946	Downstream	ENSG00000263863		AC007948.1	lincRNA
18	62548414	62548414	-5.71719	7.96537	62216690	62216742	Upstream	ENSG00000252818	RNA, U7 small nuclear 146 pseudogene [Source:HGNC Symbol;Acc:45680]	RNU7-146P	snRNA
20	26299455	26299965	-5.66333	7.84855	26171625	26174582	Upstream	ENSG00000238129		RP3-410C9.2	lincRNA
20	26299455	26299965	-5.66333	7.84855	29449474	29449652	Downstream	ENSG00000204555		RP4-610C12.2	pseudogene
6	58778108	58778108	-5.61996	7.71896	58488888	58513860	Upstream	ENSG00000223633		RP11-143A22.1	lincRNA
6	58778108	58778108	-5.61996	7.71896	61996403	61996816	Downstream	ENSG00000220030		RP1-91N13.1	pseudogene
6	61907988	61907988	-5.61872	7.71585	58488888	58513860	Upstream	ENSG00000223633		RP11-143A22.1	lincRNA
6	61907988	61907988	-5.61872	7.71585	61996403	61996816	Downstream	ENSG00000220030		RP1-91N13.1	pseudogene
16	35214053	35214053	-5.50553	7.43408	35146491	35146887	Upstream	ENSG00000261084	protein phosphatase 1, regulatory (inhibitor) subunit 1A pseudogene 2 [Source:HGNC Symbol;Acc:16317]	PPP1R1AP2	pseudogene
16	35214053	35214053	-5.50553	7.43408	46503253	46603009	Downstream	ENSG00000261239	ankyrin repeat domain 26 pseudogene 1 [Source:HGNC Symbol;Acc:32955]	ANKRD26P1	pseudogene
16	35181808	35181808	-5.49065	7.39745	35146491	35146887	Upstream	ENSG00000261084	protein phosphatase 1, regulatory (inhibitor) subunit 1A pseudogene 2 [Source:HGNC Symbol;Acc:16317]	PPP1R1AP2	pseudogene
16	35181808	35181808	-5.49065	7.39745	46503253	46603009	Downstream	ENSG00000261239	ankyrin repeat domain 26 pseudogene 1 [Source:HGNC Symbol;Acc:32955]	ANKRD26P1	pseudogene
16	35219404	35219404	-5.48733	7.38928	35146491	35146887	Upstream	ENSG00000261084	protein phosphatase 1, regulatory (inhibitor) subunit 1A pseudogene 2 [Source:HGNC Symbol;Acc:16317]	PPP1R1AP2	pseudogene
16	35219404	35219404	-5.48733	7.38928	46503253	46603009	Downstream	ENSG00000261239	ankyrin repeat domain 26 pseudogene 1 [Source:HGNC Symbol;Acc:32955]	ANKRD26P1	pseudogene
7	58045329	58045339	-5.47131	7.35647	57895015	57895957	Upstream	ENSG00000271696		RP11-548K12.13	pseudogene
7	58045329	58045339	-5.47131	7.35647	61821869	61822186	Downstream	ENSG00000233918		RP11-715L17.1	pseudogene
16	35204244	35204244	-5.41778	7.21937	35146491	35146887	Upstream	ENSG00000261084	protein phosphatase 1, regulatory (inhibitor) subunit 1A pseudogene 2 [Source:HGNC Symbol;Acc:16317]	PPP1R1AP2	pseudogene
16	35204244	35204244	-5.41778	7.21937	46503253	46603009	Downstream	ENSG00000261239	ankyrin repeat domain 26 pseudogene 1 [Source:HGNC Symbol;Acc:32955]	ANKRD26P1	pseudogene
12	34840405	34840405	-5.37041	7.10481	34402416	34402893	Upstream	ENSG00000256614		RP13-7D7.1	pseudogene
12	34840405	34840405	-5.37041	7.10481	37935814	37936188	Downstream	ENSG00000257794		RP11-125N22.4	pseudogene
16	35199117	35199117	-5.36808	7.09919	35146491	35146887	Upstream	ENSG00000261084	protein phosphatase 1, regulatory (inhibitor) subunit 1A pseudogene 2 [Source:HGNC Symbol;Acc:16317]	PPP1R1AP2	pseudogene
16	35199117	35199117	-5.36808	7.09919	46503253	46603009	Downstream	ENSG00000261239	ankyrin repeat domain 26 pseudogene 1 [Source:HGNC Symbol;Acc:32955]	ANKRD26P1	pseudogene
20	26296513	26296528	-5.35184	7.06029	26171625	26174582	Upstream	ENSG00000238129		RP3-410C9.2	lincRNA
20	26296513	26296528	-5.35184	7.06029	29449474	29449652	Downstream	ENSG00000204555		RP4-610C12.2	pseudogene
9	65484641	65484641	-5.30976	6.95953	65467783	65469026	Upstream	ENSG00000203372		RP11-101E5.1	lincRNA
9	65484641	65484641	-5.30976	6.95953	65487273	65494248	Downstream	ENSG00000229746	family with sequence similarity 74, member A4 [Source:HGNC Symbol;Acc:32032]	FAM74A4	lincRNA
5	46372700	46372700	-5.30589	6.95029	45890318	45896072	Upstream	ENSG00000250122		CTD-2013M15.1	lincRNA
5	46372700	46372700	-5.30589	6.95029	49692026	49739082	Downstream	ENSG00000170571	embigin [Source:HGNC Symbol;Acc:30465]	EMB	protein_coding
5	46399093	46399093	-5.23855	6.79091	45890318	45896072	Upstream	ENSG00000250122		CTD-2013M15.1	lincRNA
5	46399093	46399093	-5.23855	6.79091	49692026	49739082	Downstream	ENSG00000170571	embigin [Source:HGNC Symbol;Acc:30465]	EMB	protein_coding
6	58776377	58776377	-5.23831	6.79033	58488888	58513860	Upstream	ENSG00000223633		RP11-143A22.1	lincRNA
6	58776377	58776377	-5.23831	6.79033	61996403	61996816	Downstream	ENSG00000220030		RP1-91N13.1	pseudogene
7	61071750	61071750	-5.23578	6.78438	57895015	57895957	Upstream	ENSG00000271696		RP11-548K12.13	pseudogene
7	61071750	61071750	-5.23578	6.78438	61821869	61822186	Downstream	ENSG00000233918		RP11-715L17.1	pseudogene
20	26268312	26268312	-5.23383	6.77981	26171625	26174582	Upstream	ENSG00000238129		RP3-410C9.2	lincRNA
20	26268312	26268312	-5.23383	6.77981	29449474	29449652	Downstream	ENSG00000204555		RP4-610C12.2	pseudogene
19	27746154	27746154	-5.22974	6.7702	28129391	28137391	Downstream	ENSG00000267696		CTB-151G24.1	lincRNA
19	27746154	27746154	-5.22974	6.7702	24345172	24346227	Upstream	ENSG00000268442	hepatitis A virus cellular receptor 1 pseudogene 1 [Source:HGNC Symbol;Acc:44033]	HAVCR1P1	pseudogene
5	46381826	46381826	-5.22202	6.75206	45890318	45896072	Upstream	ENSG00000250122		CTD-2013M15.1	lincRNA
5	46381826	46381826	-5.22202	6.75206	49692026	49739082	Downstream	ENSG00000170571	embigin [Source:HGNC Symbol;Acc:30465]	EMB	protein_coding
2	92322417	92322432	-5.1987	6.94589	92222172	92223026	Upstream	ENSG00000223816	immunoglobulin kappa variable 1/OR2-2 (pseudogene) [Source:HGNC Symbol;Acc:49465]	IGKV1OR2-2	pseudogene
2	92322417	92322432	-5.1987	6.94589	95391419	95391680	Downstream	ENSG00000237383	calponin 2 pseudogene 11 [Source:HGNC Symbol;Acc:39536]	CNN2P11	pseudogene
20	26302261	26302305	-5.19572	7.14034	26171625	26174582	Upstream	ENSG00000238129		RP3-410C9.2	lincRNA
20	26302261	26302305	-5.19572	7.14034	29449474	29449652	Downstream	ENSG00000204555		RP4-610C12.2	pseudogene
7	61058365	61058365	-5.17556	6.64353	57895015	57895957	Upstream	ENSG00000271696		RP11-548K12.13	pseudogene
7	61058365	61058365	-5.17556	6.64353	61821869	61822186	Downstream	ENSG00000233918		RP11-715L17.1	pseudogene
3	90460470	90460715	-5.16557	6.90041	90310564	90310858	Upstream	ENSG00000271024	heat shock 10kDa protein 1 pseudogene 19 [Source:HGNC Symbol;Acc:49338]	HSPE1P19	pseudogene
3	90460470	90460715	-5.16557	6.90041	93562608	93562706	Downstream	ENSG00000251727	RNA, U6 small nuclear 488, pseudogene [Source:HGNC Symbol;Acc:47451]	RNU6-488P	snRNA
16	34987191	34987191	-5.16242	6.61301	34986199	34986306	Upstream	ENSG00000252268	RNA, 5S ribosomal pseudogene 417 [Source:HGNC Symbol;Acc:43317]	RNA5SP417	rRNA
16	34987191	34987191	-5.16242	6.61301	34987197	34987313	Downstream	ENSG00000251760	RNA, 5S ribosomal pseudogene 418 [Source:HGNC Symbol;Acc:43318]	RNA5SP418	rRNA
6	61911755	61911755	-5.15164	6.58802	58488888	58513860	Upstream	ENSG00000223633		RP11-143A22.1	lincRNA
6	61911755	61911755	-5.15164	6.58802	61996403	61996816	Downstream	ENSG00000220030		RP1-91N13.1	pseudogene
10	39144011	39144011	-5.14932	6.58263	39076135	39076239	Upstream	ENSG00000233832		RP11-96F8.1	pseudogene
10	39144011	39144011	-5.14932	6.58263	42644758	42644997	Downstream	ENSG00000229485	kinase suppressor of ras 1 pseudogene 1 [Source:HGNC Symbol;Acc:44977]	KSR1P1	pseudogene
20	26313677	26314306	-5.13919	6.56719	26171625	26174582	Upstream	ENSG00000238129		RP3-410C9.2	lincRNA
20	26313677	26314306	-5.13919	6.56719	29449474	29449652	Downstream	ENSG00000204555		RP4-610C12.2	pseudogene
5	46375193	46375193	-5.12335	6.52264	45890318	45896072	Upstream	ENSG00000250122		CTD-2013M15.1	lincRNA
5	46375193	46375193	-5.12335	6.52264	49692026	49739082	Downstream	ENSG00000170571	embigin [Source:HGNC Symbol;Acc:30465]	EMB	protein_coding
5	46401185	46401185	-5.11473	6.50282	45890318	45896072	Upstream	ENSG00000250122		CTD-2013M15.1	lincRNA
5	46401185	46401185	-5.11473	6.50282	49692026	49739082	Downstream	ENSG00000170571	embigin [Source:HGNC Symbol;Acc:30465]	EMB	protein_coding
16	34915485	34915485	-5.11245	6.49756	34874400	34874953	Upstream	ENSG00000259791		RP11-14K3.7	lincRNA
16	34915485	34915485	-5.11245	6.49756	34956639	34956900	Downstream	ENSG00000260522		RP11-352B15.5	pseudogene
20	26274952	26274952	-5.09433	6.45596	26171625	26174582	Upstream	ENSG00000238129		RP3-410C9.2	lincRNA
20	26274952	26274952	-5.09433	6.45596	29449474	29449652	Downstream	ENSG00000204555		RP4-610C12.2	pseudogene
20	29427280	29427843	-5.08292	6.63527	26171625	26174582	Upstream	ENSG00000238129		RP3-410C9.2	lincRNA
20	29427280	29427843	-5.08292	6.63527	29449474	29449652	Downstream	ENSG00000204555		RP4-610C12.2	pseudogene
11	54714744	54714761	-5.07219	6.49469	55029658	55038595	Downstream	ENSG00000150244	tripartite motif containing 48 [Source:HGNC Symbol;Acc:19021]	TRIM48	protein_coding
11	54714744	54714761	-5.07219	6.49469	51526871	51527800	Upstream	ENSG00000237610	olfactory receptor, family 4, subfamily C, member 50 pseudogene [Source:HGNC Symbol;Acc:31274]	OR4C50P	pseudogene
22	16854402	16854402	-5.06794	6.39563	16680767	16687245	Upstream	ENSG00000236235		LA16c-13E4.3	pseudogene
22	16854402	16854402	-5.06794	6.39563	16868420	16871613	Downstream	ENSG00000225293	ATP-binding cassette, sub-family D (ALD), member 1, pseudogene 4 [Source:HGNC Symbol;Acc:65]	ABCD1P4	pseudogene
6	58779121	58779146	-5.06242	6.41433	58488888	58513860	Upstream	ENSG00000223633		RP11-143A22.1	lincRNA
6	58779121	58779146	-5.06242	6.41433	61996403	61996816	Downstream	ENSG00000220030		RP1-91N13.1	pseudogene
12	34849443	34849443	-5.06087	6.37949	34402416	34402893	Upstream	ENSG00000256614		RP13-7D7.1	pseudogene
12	34849443	34849443	-5.06087	6.37949	37935814	37936188	Downstream	ENSG00000257794		RP11-125N22.4	pseudogene
20	26298507	26298507	-5.05101	6.35705	26171625	26174582	Upstream	ENSG00000238129		RP3-410C9.2	lincRNA
20	26298507	26298507	-5.05101	6.35705	29449474	29449652	Downstream	ENSG00000204555		RP4-610C12.2	pseudogene
5	46399907	46399907	-5.03595	6.32287	45890318	45896072	Upstream	ENSG00000250122		CTD-2013M15.1	lincRNA
5	46399907	46399907	-5.03595	6.32287	49692026	49739082	Downstream	ENSG00000170571	embigin [Source:HGNC Symbol;Acc:30465]	EMB	protein_coding
6	58779319	58779346	-5.03429	6.47141	58488888	58513860	Upstream	ENSG00000223633		RP11-143A22.1	lincRNA
6	58779319	58779346	-5.03429	6.47141	61996403	61996816	Downstream	ENSG00000220030		RP1-91N13.1	pseudogene
16	34932048	34932048	-5.03301	6.31619	34874400	34874953	Upstream	ENSG00000259791		RP11-14K3.7	lincRNA
16	34932048	34932048	-5.03301	6.31619	34956639	34956900	Downstream	ENSG00000260522		RP11-352B15.5	pseudogene
20	26296297	26296297	-5.00017	6.242	26171625	26174582	Upstream	ENSG00000238129		RP3-410C9.2	lincRNA
20	26296297	26296297	-5.00017	6.242	29449474	29449652	Downstream	ENSG00000204555		RP4-610C12.2	pseudogene
18	18512072	18512093	-4.99872	6.49819	18526867	18691812	Downstream	ENSG00000067900	Rho-associated, coiled-coil containing protein kinase 1 [Source:HGNC Symbol;Acc:10251]	ROCK1	protein_coding
18	18512072	18512093	-4.99872	6.49819	15320839	15320943	Upstream	ENSG00000222087	RNA, U6 small nuclear 721, pseudogene [Source:HGNC Symbol;Acc:47684]	RNU6-721P	snRNA
5	46370844	46370844	-4.99014	6.21944	45890318	45896072	Upstream	ENSG00000250122		CTD-2013M15.1	lincRNA
5	46370844	46370844	-4.99014	6.21944	49692026	49739082	Downstream	ENSG00000170571	embigin [Source:HGNC Symbol;Acc:30465]	EMB	protein_coding
10	39128034	39128034	-4.97974	6.19606	39076135	39076239	Upstream	ENSG00000233832		RP11-96F8.1	pseudogene
10	39128034	39128034	-4.97974	6.19606	42644758	42644997	Downstream	ENSG00000229485	kinase suppressor of ras 1 pseudogene 1 [Source:HGNC Symbol;Acc:44977]	KSR1P1	pseudogene
20	26270235	26270235	-4.95433	6.13918	26171625	26174582	Upstream	ENSG00000238129		RP3-410C9.2	lincRNA
20	26270235	26270235	-4.95433	6.13918	29449474	29449652	Downstream	ENSG00000204555		RP4-610C12.2	pseudogene
16	34926031	34926051	-4.94929	6.13511	34874400	34874953	Upstream	ENSG00000259791		RP11-14K3.7	lincRNA
16	34926031	34926051	-4.94929	6.13511	34956639	34956900	Downstream	ENSG00000260522		RP11-352B15.5	pseudogene
16	35234862	35235284	-4.94441	6.2161	35146491	35146887	Upstream	ENSG00000261084	protein phosphatase 1, regulatory (inhibitor) subunit 1A pseudogene 2 [Source:HGNC Symbol;Acc:16317]	PPP1R1AP2	pseudogene
16	35234862	35235284	-4.94441	6.2161	46503253	46603009	Downstream	ENSG00000261239	ankyrin repeat domain 26 pseudogene 1 [Source:HGNC Symbol;Acc:32955]	ANKRD26P1	pseudogene
4	52661754	52661844	-4.94098	6.10941	49601445	49601526	Upstream	ENSG00000223099		AC119751.4	miRNA
4	52661754	52661844	-4.94098	6.10941	52709166	52783003	Downstream	ENSG00000109184	DCN1, defective in cullin neddylation 1, domain containing 4 [Source:HGNC Symbol;Acc:28998]	DCUN1D4	protein_coding
16	35243145	35243145	-4.92922	6.08323	35146491	35146887	Upstream	ENSG00000261084	protein phosphatase 1, regulatory (inhibitor) subunit 1A pseudogene 2 [Source:HGNC Symbol;Acc:16317]	PPP1R1AP2	pseudogene
16	35243145	35243145	-4.92922	6.08323	46503253	46603009	Downstream	ENSG00000261239	ankyrin repeat domain 26 pseudogene 1 [Source:HGNC Symbol;Acc:32955]	ANKRD26P1	pseudogene
5	46395488	46396206	-4.92389	6.14473	45890318	45896072	Upstream	ENSG00000250122		CTD-2013M15.1	lincRNA
5	46395488	46396206	-4.92389	6.14473	49692026	49739082	Downstream	ENSG00000170571	embigin [Source:HGNC Symbol;Acc:30465]	EMB	protein_coding
16	35207990	35207990	-4.92107	6.06513	35146491	35146887	Upstream	ENSG00000261084	protein phosphatase 1, regulatory (inhibitor) subunit 1A pseudogene 2 [Source:HGNC Symbol;Acc:16317]	PPP1R1AP2	pseudogene
16	35207990	35207990	-4.92107	6.06513	46503253	46603009	Downstream	ENSG00000261239	ankyrin repeat domain 26 pseudogene 1 [Source:HGNC Symbol;Acc:32955]	ANKRD26P1	pseudogene
16	34921654	34921654	-4.90718	6.03435	34874400	34874953	Upstream	ENSG00000259791		RP11-14K3.7	lincRNA
16	34921654	34921654	-4.90718	6.03435	34956639	34956900	Downstream	ENSG00000260522		RP11-352B15.5	pseudogene
16	35063149	35063149	-4.90068	6.01997	35037240	35037651	Upstream	ENSG00000261620	high mobility group nucleosomal binding domain 2 pseudogene 41 [Source:HGNC Symbol;Acc:39412]	HMGN2P41	pseudogene
16	35063149	35063149	-4.90068	6.01997	35071257	35072103	Downstream	ENSG00000261515	vomeronasal 1 receptor 70 pseudogene [Source:HGNC Symbol;Acc:37391]	VN1R70P	pseudogene
5	46387659	46387659	-4.89548	6.00847	45890318	45896072	Upstream	ENSG00000250122		CTD-2013M15.1	lincRNA
5	46387659	46387659	-4.89548	6.00847	49692026	49739082	Downstream	ENSG00000170571	embigin [Source:HGNC Symbol;Acc:30465]	EMB	protein_coding
20	26286590	26286590	-4.89502	6.00747	26171625	26174582	Upstream	ENSG00000238129		RP3-410C9.2	lincRNA
20	26286590	26286590	-4.89502	6.00747	29449474	29449652	Downstream	ENSG00000204555		RP4-610C12.2	pseudogene
19	23601729	23601729	-4.88441	5.98405	23582035	23598877	Upstream	ENSG00000269416		CTB-175P5.4	lincRNA
19	23601729	23601729	-4.88441	5.98405	23627064	23627991	Downstream	ENSG00000268908	vomeronasal 1 receptor 92 pseudogene [Source:HGNC Symbol;Acc:37412]	VN1R92P	pseudogene
12	34849243	34849247	-4.87784	6.04223	34402416	34402893	Upstream	ENSG00000256614		RP13-7D7.1	pseudogene
12	34849243	34849247	-4.87784	6.04223	37935814	37936188	Downstream	ENSG00000257794		RP11-125N22.4	pseudogene
19	27736207	27736716	-4.87562	6.17042	28129391	28137391	Downstream	ENSG00000267696		CTB-151G24.1	lincRNA
19	27736207	27736716	-4.87562	6.17042	24345172	24346227	Upstream	ENSG00000268442	hepatitis A virus cellular receptor 1 pseudogene 1 [Source:HGNC Symbol;Acc:44033]	HAVCR1P1	pseudogene
12	34838410	34838410	-4.87469	5.96265	34402416	34402893	Upstream	ENSG00000256614		RP13-7D7.1	pseudogene
12	34838410	34838410	-4.87469	5.96265	37935814	37936188	Downstream	ENSG00000257794		RP11-125N22.4	pseudogene
16	34924729	34924729	-4.86729	5.94639	34874400	34874953	Upstream	ENSG00000259791		RP11-14K3.7	lincRNA
16	34924729	34924729	-4.86729	5.94639	34956639	34956900	Downstream	ENSG00000260522		RP11-352B15.5	pseudogene
3	90484094	90484094	-4.86612	5.94382	90310564	90310858	Upstream	ENSG00000271024	heat shock 10kDa protein 1 pseudogene 19 [Source:HGNC Symbol;Acc:49338]	HSPE1P19	pseudogene
3	90484094	90484094	-4.86612	5.94382	93562608	93562706	Downstream	ENSG00000251727	RNA, U6 small nuclear 488, pseudogene [Source:HGNC Symbol;Acc:47451]	RNU6-488P	snRNA
16	34849910	34849910	-4.85602	5.92165	34809205	34809865	Upstream	ENSG00000260134		RP11-14K3.2	pseudogene
16	34849910	34849910	-4.85602	5.92165	34872994	34879551	Downstream	ENSG00000260746		RP11-14K3.1	pseudogene
20	26312994	26313244	-4.85502	6.23685	26171625	26174582	Upstream	ENSG00000238129		RP3-410C9.2	lincRNA
20	26312994	26313244	-4.85502	6.23685	29449474	29449652	Downstream	ENSG00000204555		RP4-610C12.2	pseudogene
3	93521984	93521984	-4.8412	5.88922	90310564	90310858	Upstream	ENSG00000271024	heat shock 10kDa protein 1 pseudogene 19 [Source:HGNC Symbol;Acc:49338]	HSPE1P19	pseudogene
3	93521984	93521984	-4.8412	5.88922	93562608	93562706	Downstream	ENSG00000251727	RNA, U6 small nuclear 488, pseudogene [Source:HGNC Symbol;Acc:47451]	RNU6-488P	snRNA
7	58034045	58034463	-4.83617	5.87822	57895015	57895957	Upstream	ENSG00000271696		RP11-548K12.13	pseudogene
7	58034045	58034463	-4.83617	5.87822	61821869	61822186	Downstream	ENSG00000233918		RP11-715L17.1	pseudogene
16	35178082	35178082	-4.81284	5.82739	35146491	35146887	Upstream	ENSG00000261084	protein phosphatase 1, regulatory (inhibitor) subunit 1A pseudogene 2 [Source:HGNC Symbol;Acc:16317]	PPP1R1AP2	pseudogene
16	35178082	35178082	-4.81284	5.82739	46503253	46603009	Downstream	ENSG00000261239	ankyrin repeat domain 26 pseudogene 1 [Source:HGNC Symbol;Acc:32955]	ANKRD26P1	pseudogene
11	51592975	51592979	-4.81154	5.82456	55029658	55038595	Downstream	ENSG00000150244	tripartite motif containing 48 [Source:HGNC Symbol;Acc:19021]	TRIM48	protein_coding
11	51592975	51592979	-4.81154	5.82456	51526871	51527800	Upstream	ENSG00000237610	olfactory receptor, family 4, subfamily C, member 50 pseudogene [Source:HGNC Symbol;Acc:31274]	OR4C50P	pseudogene
6	32496883	32496883	-4.80847	5.81791	32485120	32498064	Overlaps	ENSG00000198502	major histocompatibility complex, class II, DR beta 5 [Source:HGNC Symbol;Acc:4953]	HLA-DRB5	protein_coding
6	32496883	32496883	-4.80847	5.81791	32517717	32517867	Downstream	ENSG00000251916	RNA, U1 small nuclear 61, pseudogene [Source:HGNC Symbol;Acc:48403]	RNU1-61P	snRNA
2	92320795	92320795	-4.80275	5.80548	92222172	92223026	Upstream	ENSG00000223816	immunoglobulin kappa variable 1/OR2-2 (pseudogene) [Source:HGNC Symbol;Acc:49465]	IGKV1OR2-2	pseudogene
2	92320795	92320795	-4.80275	5.80548	95391419	95391680	Downstream	ENSG00000237383	calponin 2 pseudogene 11 [Source:HGNC Symbol;Acc:39536]	CNN2P11	pseudogene
5	46388854	46389108	-4.79339	5.95393	45890318	45896072	Upstream	ENSG00000250122		CTD-2013M15.1	lincRNA
5	46388854	46389108	-4.79339	5.95393	49692026	49739082	Downstream	ENSG00000170571	embigin [Source:HGNC Symbol;Acc:30465]	EMB	protein_coding
8	46839372	46839415	-4.7891	5.90422	43529413	43529734	Upstream	ENSG00000253198		RP11-643N23.1	pseudogene
8	46839372	46839415	-4.7891	5.90422	47172182	47172472	Downstream	ENSG00000255915		AC113134.1	pseudogene
7	61058809	61058809	-4.78469	5.76637	57895015	57895957	Upstream	ENSG00000271696		RP11-548K12.13	pseudogene
7	61058809	61058809	-4.78469	5.76637	61821869	61822186	Downstream	ENSG00000233918		RP11-715L17.1	pseudogene
11	51592931	51592931	-4.7696	5.73378	55029658	55038595	Downstream	ENSG00000150244	tripartite motif containing 48 [Source:HGNC Symbol;Acc:19021]	TRIM48	protein_coding
11	51592931	51592931	-4.7696	5.73378	51526871	51527800	Upstream	ENSG00000237610	olfactory receptor, family 4, subfamily C, member 50 pseudogene [Source:HGNC Symbol;Acc:31274]	OR4C50P	pseudogene
12	34850589	34850939	-4.75299	5.6991	34402416	34402893	Upstream	ENSG00000256614		RP13-7D7.1	pseudogene
12	34850589	34850939	-4.75299	5.6991	37935814	37936188	Downstream	ENSG00000257794		RP11-125N22.4	pseudogene
17	25263486	25263490	-4.74429	5.67935	22203742	22205012	Upstream	ENSG00000264970		RP11-846F4.11	pseudogene
17	25263486	25263490	-4.74429	5.67935	25308720	25309116	Downstream	ENSG00000263433		RP11-260A9.1	pseudogene
5	46392502	46392502	-4.74385	5.67842	45890318	45896072	Upstream	ENSG00000250122		CTD-2013M15.1	lincRNA
5	46392502	46392502	-4.74385	5.67842	49692026	49739082	Downstream	ENSG00000170571	embigin [Source:HGNC Symbol;Acc:30465]	EMB	protein_coding
16	34904201	34904201	-4.73784	5.66553	34874400	34874953	Upstream	ENSG00000259791		RP11-14K3.7	lincRNA
16	34904201	34904201	-4.73784	5.66553	34956639	34956900	Downstream	ENSG00000260522		RP11-352B15.5	pseudogene
20	26303601	26308457	-4.73081	5.76363	26171625	26174582	Upstream	ENSG00000238129		RP3-410C9.2	lincRNA
20	26303601	26308457	-4.73081	5.76363	29449474	29449652	Downstream	ENSG00000204555		RP4-610C12.2	pseudogene
12	34835069	34835069	-4.72472	5.63746	34402416	34402893	Upstream	ENSG00000256614		RP13-7D7.1	pseudogene
12	34835069	34835069	-4.72472	5.63746	37935814	37936188	Downstream	ENSG00000257794		RP11-125N22.4	pseudogene
20	26285899	26285899	-4.71381	5.61417	26171625	26174582	Upstream	ENSG00000238129		RP3-410C9.2	lincRNA
20	26285899	26285899	-4.71381	5.61417	29449474	29449652	Downstream	ENSG00000204555		RP4-610C12.2	pseudogene
12	34840884	34841324	-4.71317	5.62212	34402416	34402893	Upstream	ENSG00000256614		RP13-7D7.1	pseudogene
12	34840884	34841324	-4.71317	5.62212	37935814	37936188	Downstream	ENSG00000257794		RP11-125N22.4	pseudogene
7	61061073	61061073	-4.7087	5.60327	57895015	57895957	Upstream	ENSG00000271696		RP11-548K12.13	pseudogene
7	61061073	61061073	-4.7087	5.60327	61821869	61822186	Downstream	ENSG00000233918		RP11-715L17.1	pseudogene
20	26299104	26299272	-4.7028	5.68268	26171625	26174582	Upstream	ENSG00000238129		RP3-410C9.2	lincRNA
20	26299104	26299272	-4.7028	5.68268	29449474	29449652	Downstream	ENSG00000204555		RP4-610C12.2	pseudogene
12	34835319	34835319	-4.7012	5.58731	34402416	34402893	Upstream	ENSG00000256614		RP13-7D7.1	pseudogene
12	34835319	34835319	-4.7012	5.58731	37935814	37936188	Downstream	ENSG00000257794		RP11-125N22.4	pseudogene
16	34988423	34988423	-4.70117	5.58724	34988417	34988553	Overlaps	ENSG00000252806	RNA, 5S ribosomal pseudogene 420 [Source:HGNC Symbol;Acc:43320]	RNA5SP420	rRNA
16	34988423	34988423	-4.70117	5.58724	34988926	34989059	Downstream	ENSG00000252673	RNA, 5S ribosomal pseudogene 421 [Source:HGNC Symbol;Acc:43321]	RNA5SP421	rRNA
22	16855038	16855038	-4.69335	5.57063	16680767	16687245	Upstream	ENSG00000236235		LA16c-13E4.3	pseudogene
22	16855038	16855038	-4.69335	5.57063	16868420	16871613	Downstream	ENSG00000225293	ATP-binding cassette, sub-family D (ALD), member 1, pseudogene 4 [Source:HGNC Symbol;Acc:65]	ABCD1P4	pseudogene
7	58043758	58043877	-4.69015	5.74875	57895015	57895957	Upstream	ENSG00000271696		RP11-548K12.13	pseudogene
7	58043758	58043877	-4.69015	5.74875	61821869	61822186	Downstream	ENSG00000233918		RP11-715L17.1	pseudogene
3	93521261	93521261	-4.68739	5.55797	90310564	90310858	Upstream	ENSG00000271024	heat shock 10kDa protein 1 pseudogene 19 [Source:HGNC Symbol;Acc:49338]	HSPE1P19	pseudogene
3	93521261	93521261	-4.68739	5.55797	93562608	93562706	Downstream	ENSG00000251727	RNA, U6 small nuclear 488, pseudogene [Source:HGNC Symbol;Acc:47451]	RNU6-488P	snRNA
19	566226	566236	-4.67786	5.5693	567212	572215	Downstream	ENSG00000267751		AC009005.2	antisense
19	566226	566236	-4.67786	5.5693	544034	549919	Upstream	ENSG00000197540	granzyme M (lymphocyte met-ase 1) [Source:HGNC Symbol;Acc:4712]	GZMM	protein_coding
16	35240208	35242508	-4.66678	5.58403	35146491	35146887	Upstream	ENSG00000261084	protein phosphatase 1, regulatory (inhibitor) subunit 1A pseudogene 2 [Source:HGNC Symbol;Acc:16317]	PPP1R1AP2	pseudogene
16	35240208	35242508	-4.66678	5.58403	46503253	46603009	Downstream	ENSG00000261239	ankyrin repeat domain 26 pseudogene 1 [Source:HGNC Symbol;Acc:32955]	ANKRD26P1	pseudogene
7	93215518	93215518	-4.65897	5.49786	93113248	93113331	Upstream	ENSG00000207656	microRNA 489 [Source:HGNC Symbol;Acc:32074]	MIR489	miRNA
7	93215518	93215518	-4.65897	5.49786	93220885	93540577	Downstream	ENSG00000127928	guanine nucleotide binding protein (G protein), gamma transducing activity polypeptide 1 [Source:HGNC Symbol;Acc:4411]	GNGT1	protein_coding
8	86572157	86572157	-4.65638	5.4924	86568695	86575726	Overlaps	ENSG00000205176	REX1, RNA exonuclease 1 homolog (S. cerevisiae)-like 1, pseudogene [Source:HGNC Symbol;Acc:24660]	REXO1L1P	protein_coding
8	86572157	86572157	-4.65638	5.4924	86726454	86728113	Downstream	ENSG00000270416	REX1, RNA exonuclease 1 homolog (S. cerevisiae)-like 12, pseudogene [Source:HGNC Symbol;Acc:44435]	REXO1L12P	pseudogene
16	35139485	35139485	-4.6556	5.49075	35136344	35136453	Upstream	ENSG00000221580		AC116553.1	miRNA
16	35139485	35139485	-4.6556	5.49075	35146491	35146887	Downstream	ENSG00000261084	protein phosphatase 1, regulatory (inhibitor) subunit 1A pseudogene 2 [Source:HGNC Symbol;Acc:16317]	PPP1R1AP2	pseudogene
16	35089859	35089859	-4.64929	5.47744	35071257	35072103	Upstream	ENSG00000261515	vomeronasal 1 receptor 70 pseudogene [Source:HGNC Symbol;Acc:37391]	VN1R70P	pseudogene
16	35089859	35089859	-4.64929	5.47744	35113407	35113869	Downstream	ENSG00000261782		RP11-43P5.1	pseudogene
16	34986206	34986206	-4.6465	5.47157	34986199	34986306	Overlaps	ENSG00000252268	RNA, 5S ribosomal pseudogene 417 [Source:HGNC Symbol;Acc:43317]	RNA5SP417	rRNA
16	34986206	34986206	-4.6465	5.47157	34987197	34987313	Downstream	ENSG00000251760	RNA, 5S ribosomal pseudogene 418 [Source:HGNC Symbol;Acc:43318]	RNA5SP418	rRNA
16	35092445	35092445	-4.64478	5.46797	35071257	35072103	Upstream	ENSG00000261515	vomeronasal 1 receptor 70 pseudogene [Source:HGNC Symbol;Acc:37391]	VN1R70P	pseudogene
16	35092445	35092445	-4.64478	5.46797	35113407	35113869	Downstream	ENSG00000261782		RP11-43P5.1	pseudogene
20	26309721	26312191	-4.63841	5.61207	26171625	26174582	Upstream	ENSG00000238129		RP3-410C9.2	lincRNA
20	26309721	26312191	-4.63841	5.61207	29449474	29449652	Downstream	ENSG00000204555		RP4-610C12.2	pseudogene
16	35190587	35191255	-4.63485	5.47995	35146491	35146887	Upstream	ENSG00000261084	protein phosphatase 1, regulatory (inhibitor) subunit 1A pseudogene 2 [Source:HGNC Symbol;Acc:16317]	PPP1R1AP2	pseudogene
16	35190587	35191255	-4.63485	5.47995	46503253	46603009	Downstream	ENSG00000261239	ankyrin repeat domain 26 pseudogene 1 [Source:HGNC Symbol;Acc:32955]	ANKRD26P1	pseudogene
3	93523169	93524134	-4.63173	5.46205	90310564	90310858	Upstream	ENSG00000271024	heat shock 10kDa protein 1 pseudogene 19 [Source:HGNC Symbol;Acc:49338]	HSPE1P19	pseudogene
3	93523169	93524134	-4.63173	5.46205	93562608	93562706	Downstream	ENSG00000251727	RNA, U6 small nuclear 488, pseudogene [Source:HGNC Symbol;Acc:47451]	RNU6-488P	snRNA
7	58046602	58046602	-4.63021	5.43736	57895015	57895957	Upstream	ENSG00000271696		RP11-548K12.13	pseudogene
7	58046602	58046602	-4.63021	5.43736	61821869	61822186	Downstream	ENSG00000233918		RP11-715L17.1	pseudogene
19	27741196	27741196	-4.62601	5.42856	28129391	28137391	Downstream	ENSG00000267696		CTB-151G24.1	lincRNA
19	27741196	27741196	-4.62601	5.42856	24345172	24346227	Upstream	ENSG00000268442	hepatitis A virus cellular receptor 1 pseudogene 1 [Source:HGNC Symbol;Acc:44033]	HAVCR1P1	pseudogene
19	27745883	27745883	-4.62369	5.42369	28129391	28137391	Downstream	ENSG00000267696		CTB-151G24.1	lincRNA
19	27745883	27745883	-4.62369	5.42369	24345172	24346227	Upstream	ENSG00000268442	hepatitis A virus cellular receptor 1 pseudogene 1 [Source:HGNC Symbol;Acc:44033]	HAVCR1P1	pseudogene
16	35104535	35104535	-4.61764	5.41103	35071257	35072103	Upstream	ENSG00000261515	vomeronasal 1 receptor 70 pseudogene [Source:HGNC Symbol;Acc:37391]	VN1R70P	pseudogene
16	35104535	35104535	-4.61764	5.41103	35113407	35113869	Downstream	ENSG00000261782		RP11-43P5.1	pseudogene
16	35041187	35041187	-4.61697	5.40962	35037240	35037651	Upstream	ENSG00000261620	high mobility group nucleosomal binding domain 2 pseudogene 41 [Source:HGNC Symbol;Acc:39412]	HMGN2P41	pseudogene
16	35041187	35041187	-4.61697	5.40962	35071257	35072103	Downstream	ENSG00000261515	vomeronasal 1 receptor 70 pseudogene [Source:HGNC Symbol;Acc:37391]	VN1R70P	pseudogene
12	34843592	34843592	-4.61344	5.40224	34402416	34402893	Upstream	ENSG00000256614		RP13-7D7.1	pseudogene
12	34843592	34843592	-4.61344	5.40224	37935814	37936188	Downstream	ENSG00000257794		RP11-125N22.4	pseudogene
12	34839752	34840099	-4.6059	5.42644	34402416	34402893	Upstream	ENSG00000256614		RP13-7D7.1	pseudogene
12	34839752	34840099	-4.6059	5.42644	37935814	37936188	Downstream	ENSG00000257794		RP11-125N22.4	pseudogene
20	29425445	29426636	-4.58962	5.46506	26171625	26174582	Upstream	ENSG00000238129		RP3-410C9.2	lincRNA
20	29425445	29426636	-4.58962	5.46506	29449474	29449652	Downstream	ENSG00000204555		RP4-610C12.2	pseudogene
7	61063876	61063876	-4.58761	5.34839	57895015	57895957	Upstream	ENSG00000271696		RP11-548K12.13	pseudogene
7	61063876	61063876	-4.58761	5.34839	61821869	61822186	Downstream	ENSG00000233918		RP11-715L17.1	pseudogene
3	93522490	93522496	-4.57773	5.32787	90310564	90310858	Upstream	ENSG00000271024	heat shock 10kDa protein 1 pseudogene 19 [Source:HGNC Symbol;Acc:49338]	HSPE1P19	pseudogene
3	93522490	93522496	-4.57773	5.32787	93562608	93562706	Downstream	ENSG00000251727	RNA, U6 small nuclear 488, pseudogene [Source:HGNC Symbol;Acc:47451]	RNU6-488P	snRNA
3	93518336	93518336	-4.5742	5.32053	90310564	90310858	Upstream	ENSG00000271024	heat shock 10kDa protein 1 pseudogene 19 [Source:HGNC Symbol;Acc:49338]	HSPE1P19	pseudogene
3	93518336	93518336	-4.5742	5.32053	93562608	93562706	Downstream	ENSG00000251727	RNA, U6 small nuclear 488, pseudogene [Source:HGNC Symbol;Acc:47451]	RNU6-488P	snRNA
4	64067437	64067437	-4.57217	5.31632	63994029	64009599	Upstream	ENSG00000251055		RP11-257A22.1	lincRNA
4	64067437	64067437	-4.57217	5.31632	64215832	64217190	Downstream	ENSG00000231442	La ribonucleoprotein domain family, member 1B pseudogene 1 [Source:HGNC Symbol;Acc:37097]	LARP1BP1	pseudogene
2	92322904	92323196	-4.57064	5.43742	92222172	92223026	Upstream	ENSG00000223816	immunoglobulin kappa variable 1/OR2-2 (pseudogene) [Source:HGNC Symbol;Acc:49465]	IGKV1OR2-2	pseudogene
2	92322904	92323196	-4.57064	5.43742	95391419	95391680	Downstream	ENSG00000237383	calponin 2 pseudogene 11 [Source:HGNC Symbol;Acc:39536]	CNN2P11	pseudogene
16	35025630	35025630	-4.56897	5.3097	35019940	35021258	Upstream	ENSG00000260611		RP11-352B15.2	lincRNA
16	35025630	35025630	-4.56897	5.3097	35037240	35037651	Downstream	ENSG00000261620	high mobility group nucleosomal binding domain 2 pseudogene 41 [Source:HGNC Symbol;Acc:39412]	HMGN2P41	pseudogene
20	26295485	26295602	-4.56633	5.53367	26171625	26174582	Upstream	ENSG00000238129		RP3-410C9.2	lincRNA
20	26295485	26295602	-4.56633	5.53367	29449474	29449652	Downstream	ENSG00000204555		RP4-610C12.2	pseudogene
16	35205717	35205717	-4.56084	5.29285	35146491	35146887	Upstream	ENSG00000261084	protein phosphatase 1, regulatory (inhibitor) subunit 1A pseudogene 2 [Source:HGNC Symbol;Acc:16317]	PPP1R1AP2	pseudogene
16	35205717	35205717	-4.56084	5.29285	46503253	46603009	Downstream	ENSG00000261239	ankyrin repeat domain 26 pseudogene 1 [Source:HGNC Symbol;Acc:32955]	ANKRD26P1	pseudogene
7	58042945	58042945	-4.53843	5.24662	57895015	57895957	Upstream	ENSG00000271696		RP11-548K12.13	pseudogene
7	58042945	58042945	-4.53843	5.24662	61821869	61822186	Downstream	ENSG00000233918		RP11-715L17.1	pseudogene
16	34909718	34909718	-4.53643	5.24249	34874400	34874953	Upstream	ENSG00000259791		RP11-14K3.7	lincRNA
16	34909718	34909718	-4.53643	5.24249	34956639	34956900	Downstream	ENSG00000260522		RP11-352B15.5	pseudogene
5	49407339	49407339	-4.52411	5.21716	45890318	45896072	Upstream	ENSG00000250122		CTD-2013M15.1	lincRNA
5	49407339	49407339	-4.52411	5.21716	49692026	49739082	Downstream	ENSG00000170571	embigin [Source:HGNC Symbol;Acc:30465]	EMB	protein_coding
12	34837360	34837377	-4.52141	5.21162	34402416	34402893	Upstream	ENSG00000256614		RP13-7D7.1	pseudogene
12	34837360	34837377	-4.52141	5.21162	37935814	37936188	Downstream	ENSG00000257794		RP11-125N22.4	pseudogene
3	93517126	93517126	-4.51371	5.19583	90310564	90310858	Upstream	ENSG00000271024	heat shock 10kDa protein 1 pseudogene 19 [Source:HGNC Symbol;Acc:49338]	HSPE1P19	pseudogene
3	93517126	93517126	-4.51371	5.19583	93562608	93562706	Downstream	ENSG00000251727	RNA, U6 small nuclear 488, pseudogene [Source:HGNC Symbol;Acc:47451]	RNU6-488P	snRNA
18	62833831	62833831	-4.50367	5.17529	62773109	62792946	Upstream	ENSG00000263863		AC007948.1	lincRNA
18	62833831	62833831	-4.50367	5.17529	62853395	62854254	Downstream	ENSG00000264131		AC007631.1	lincRNA
16	35124659	35124659	-4.5028	5.17351	35136344	35136453	Downstream	ENSG00000221580		AC116553.1	miRNA
16	35124659	35124659	-4.5028	5.17351	35113407	35113869	Upstream	ENSG00000261782		RP11-43P5.1	pseudogene
5	46367750	46367750	-4.49871	5.16515	45890318	45896072	Upstream	ENSG00000250122		CTD-2013M15.1	lincRNA
5	46367750	46367750	-4.49871	5.16515	49692026	49739082	Downstream	ENSG00000170571	embigin [Source:HGNC Symbol;Acc:30465]	EMB	protein_coding
7	58025825	58025877	-4.49165	5.20322	57895015	57895957	Upstream	ENSG00000271696		RP11-548K12.13	pseudogene
7	58025825	58025877	-4.49165	5.20322	61821869	61822186	Downstream	ENSG00000233918		RP11-715L17.1	pseudogene
20	26301605	26301754	-4.49126	5.16908	26171625	26174582	Upstream	ENSG00000238129		RP3-410C9.2	lincRNA
20	26301605	26301754	-4.49126	5.16908	29449474	29449652	Downstream	ENSG00000204555		RP4-610C12.2	pseudogene
3	90484111	90484352	-4.48616	5.17566	90310564	90310858	Upstream	ENSG00000271024	heat shock 10kDa protein 1 pseudogene 19 [Source:HGNC Symbol;Acc:49338]	HSPE1P19	pseudogene
3	90484111	90484352	-4.48616	5.17566	93562608	93562706	Downstream	ENSG00000251727	RNA, U6 small nuclear 488, pseudogene [Source:HGNC Symbol;Acc:47451]	RNU6-488P	snRNA
10	39142119	39142228	-4.48495	5.17426	39076135	39076239	Upstream	ENSG00000233832		RP11-96F8.1	pseudogene
10	39142119	39142228	-4.48495	5.17426	42644758	42644997	Downstream	ENSG00000229485	kinase suppressor of ras 1 pseudogene 1 [Source:HGNC Symbol;Acc:44977]	KSR1P1	pseudogene
5	46359070	46359070	-4.47615	5.11918	45890318	45896072	Upstream	ENSG00000250122		CTD-2013M15.1	lincRNA
5	46359070	46359070	-4.47615	5.11918	49692026	49739082	Downstream	ENSG00000170571	embigin [Source:HGNC Symbol;Acc:30465]	EMB	protein_coding
10	39113825	39113825	-4.4681	5.10283	39076135	39076239	Upstream	ENSG00000233832		RP11-96F8.1	pseudogene
10	39113825	39113825	-4.4681	5.10283	42644758	42644997	Downstream	ENSG00000229485	kinase suppressor of ras 1 pseudogene 1 [Source:HGNC Symbol;Acc:44977]	KSR1P1	pseudogene
17	73573163	73573163	-4.46465	5.09583	73521161	73571289	Upstream	ENSG00000073350	lethal giant larvae homolog 2 (Drosophila) [Source:HGNC Symbol;Acc:6629]	LLGL2	protein_coding
17	73573163	73573163	-4.46465	5.09583	73584139	73622929	Downstream	ENSG00000266714	myosin XVB pseudogene [Source:HGNC Symbol;Acc:14083]	MYO15B	protein_coding
16	34937615	34937615	-4.46126	5.08896	34874400	34874953	Upstream	ENSG00000259791		RP11-14K3.7	lincRNA
16	34937615	34937615	-4.46126	5.08896	34956639	34956900	Downstream	ENSG00000260522		RP11-352B15.5	pseudogene
16	35131962	35131962	-4.45238	5.07098	35136344	35136453	Downstream	ENSG00000221580		AC116553.1	miRNA
16	35131962	35131962	-4.45238	5.07098	35113407	35113869	Upstream	ENSG00000261782		RP11-43P5.1	pseudogene
11	51096806	51096806	-4.45193	5.07007	51264009	51264094	Downstream	ENSG00000264637		AC110283.1	miRNA
11	51096806	51096806	-4.45193	5.07007	50368213	50381487	Upstream	ENSG00000214883		RP11-574M7.2	pseudogene
20	26288535	26288535	-4.45118	5.06855	26171625	26174582	Upstream	ENSG00000238129		RP3-410C9.2	lincRNA
20	26288535	26288535	-4.45118	5.06855	29449474	29449652	Downstream	ENSG00000204555		RP4-610C12.2	pseudogene
16	35065882	35065976	-4.4501	5.06635	35037240	35037651	Upstream	ENSG00000261620	high mobility group nucleosomal binding domain 2 pseudogene 41 [Source:HGNC Symbol;Acc:39412]	HMGN2P41	pseudogene
16	35065882	35065976	-4.4501	5.06635	35071257	35072103	Downstream	ENSG00000261515	vomeronasal 1 receptor 70 pseudogene [Source:HGNC Symbol;Acc:37391]	VN1R70P	pseudogene
16	35130563	35130563	-4.44311	5.05223	35136344	35136453	Downstream	ENSG00000221580		AC116553.1	miRNA
16	35130563	35130563	-4.44311	5.05223	35113407	35113869	Upstream	ENSG00000261782		RP11-43P5.1	pseudogene
16	35066840	35066840	-4.44071	5.04739	35037240	35037651	Upstream	ENSG00000261620	high mobility group nucleosomal binding domain 2 pseudogene 41 [Source:HGNC Symbol;Acc:39412]	HMGN2P41	pseudogene
16	35066840	35066840	-4.44071	5.04739	35071257	35072103	Downstream	ENSG00000261515	vomeronasal 1 receptor 70 pseudogene [Source:HGNC Symbol;Acc:37391]	VN1R70P	pseudogene
5	46389391	46389557	-4.42943	5.24154	45890318	45896072	Upstream	ENSG00000250122		CTD-2013M15.1	lincRNA
5	46389391	46389557	-4.42943	5.24154	49692026	49739082	Downstream	ENSG00000170571	embigin [Source:HGNC Symbol;Acc:30465]	EMB	protein_coding
6	61914491	61914491	-4.42844	5.02266	58488888	58513860	Upstream	ENSG00000223633		RP11-143A22.1	lincRNA
6	61914491	61914491	-4.42844	5.02266	61996403	61996816	Downstream	ENSG00000220030		RP1-91N13.1	pseudogene
16	35106495	35106495	-4.42471	5.01516	35071257	35072103	Upstream	ENSG00000261515	vomeronasal 1 receptor 70 pseudogene [Source:HGNC Symbol;Acc:37391]	VN1R70P	pseudogene
16	35106495	35106495	-4.42471	5.01516	35113407	35113869	Downstream	ENSG00000261782		RP11-43P5.1	pseudogene
16	35114817	35114817	-4.41883	5.00333	35136344	35136453	Downstream	ENSG00000221580		AC116553.1	miRNA
16	35114817	35114817	-4.41883	5.00333	35113407	35113869	Upstream	ENSG00000261782		RP11-43P5.1	pseudogene
16	35121431	35121431	-4.39073	4.94703	35136344	35136453	Downstream	ENSG00000221580		AC116553.1	miRNA
16	35121431	35121431	-4.39073	4.94703	35113407	35113869	Upstream	ENSG00000261782		RP11-43P5.1	pseudogene
5	46358308	46358308	-4.38859	4.94276	45890318	45896072	Upstream	ENSG00000250122		CTD-2013M15.1	lincRNA
5	46358308	46358308	-4.38859	4.94276	49692026	49739082	Downstream	ENSG00000170571	embigin [Source:HGNC Symbol;Acc:30465]	EMB	protein_coding
20	26261781	26261781	-4.3778	4.92123	26171625	26174582	Upstream	ENSG00000238129		RP3-410C9.2	lincRNA
20	26261781	26261781	-4.3778	4.92123	29449474	29449652	Downstream	ENSG00000204555		RP4-610C12.2	pseudogene
3	90482887	90483823	-4.36988	4.926	90310564	90310858	Upstream	ENSG00000271024	heat shock 10kDa protein 1 pseudogene 19 [Source:HGNC Symbol;Acc:49338]	HSPE1P19	pseudogene
3	90482887	90483823	-4.36988	4.926	93562608	93562706	Downstream	ENSG00000251727	RNA, U6 small nuclear 488, pseudogene [Source:HGNC Symbol;Acc:47451]	RNU6-488P	snRNA
7	58022259	58022259	-4.36621	4.89818	57895015	57895957	Upstream	ENSG00000271696		RP11-548K12.13	pseudogene
7	58022259	58022259	-4.36621	4.89818	61821869	61822186	Downstream	ENSG00000233918		RP11-715L17.1	pseudogene
5	46376804	46376804	-4.36359	4.89297	45890318	45896072	Upstream	ENSG00000250122		CTD-2013M15.1	lincRNA
5	46376804	46376804	-4.36359	4.89297	49692026	49739082	Downstream	ENSG00000170571	embigin [Source:HGNC Symbol;Acc:30465]	EMB	protein_coding
6	61898944	61899088	-4.35506	5.02132	58488888	58513860	Upstream	ENSG00000223633		RP11-143A22.1	lincRNA
6	61898944	61899088	-4.35506	5.02132	61996403	61996816	Downstream	ENSG00000220030		RP1-91N13.1	pseudogene
6	115406179	115406179	-4.35297	4.87191	115679662	115679916	Downstream	ENSG00000219619		RP11-126M14.1	pseudogene
6	115406179	115406179	-4.35297	4.87191	115188037	115188140	Upstream	ENSG00000251882	RNA, U6 small nuclear 475, pseudogene [Source:HGNC Symbol;Acc:47438]	RNU6-475P	snRNA
8	86572521	86572523	-4.34842	4.86598	86568695	86575726	Overlaps	ENSG00000205176	REX1, RNA exonuclease 1 homolog (S. cerevisiae)-like 1, pseudogene [Source:HGNC Symbol;Acc:24660]	REXO1L1P	protein_coding
8	86572521	86572523	-4.34842	4.86598	86726454	86728113	Downstream	ENSG00000270416	REX1, RNA exonuclease 1 homolog (S. cerevisiae)-like 12, pseudogene [Source:HGNC Symbol;Acc:44435]	REXO1L12P	pseudogene
3	93541667	93542570	-4.34769	4.8906	90310564	90310858	Upstream	ENSG00000271024	heat shock 10kDa protein 1 pseudogene 19 [Source:HGNC Symbol;Acc:49338]	HSPE1P19	pseudogene
3	93541667	93542570	-4.34769	4.8906	93562608	93562706	Downstream	ENSG00000251727	RNA, U6 small nuclear 488, pseudogene [Source:HGNC Symbol;Acc:47451]	RNU6-488P	snRNA
16	34768744	34768744	-4.34389	4.85392	34763493	34763688	Upstream	ENSG00000261733		RP11-80F22.8	pseudogene
16	34768744	34768744	-4.34389	4.85392	34777650	34778016	Downstream	ENSG00000259996	retinoic acid receptor responder (tazarotene induced) 2 pseudogene 8 [Source:HGNC Symbol;Acc:48707]	RARRES2P8	pseudogene
6	32496180	32496180	-4.3421	4.85039	32485120	32498064	Overlaps	ENSG00000198502	major histocompatibility complex, class II, DR beta 5 [Source:HGNC Symbol;Acc:4953]	HLA-DRB5	protein_coding
6	32496180	32496180	-4.3421	4.85039	32517717	32517867	Downstream	ENSG00000251916	RNA, U1 small nuclear 61, pseudogene [Source:HGNC Symbol;Acc:48403]	RNU1-61P	snRNA
7	58041971	58042326	-4.33854	4.84339	57895015	57895957	Upstream	ENSG00000271696		RP11-548K12.13	pseudogene
7	58041971	58042326	-4.33854	4.84339	61821869	61822186	Downstream	ENSG00000233918		RP11-715L17.1	pseudogene
6	32497655	32497655	-4.3375	4.84131	32485120	32498064	Overlaps	ENSG00000198502	major histocompatibility complex, class II, DR beta 5 [Source:HGNC Symbol;Acc:4953]	HLA-DRB5	protein_coding
6	32497655	32497655	-4.3375	4.84131	32517717	32517867	Downstream	ENSG00000251916	RNA, U1 small nuclear 61, pseudogene [Source:HGNC Symbol;Acc:48403]	RNU1-61P	snRNA
5	46388273	46388447	-4.337	4.938	45890318	45896072	Upstream	ENSG00000250122		CTD-2013M15.1	lincRNA
5	46388273	46388447	-4.337	4.938	49692026	49739082	Downstream	ENSG00000170571	embigin [Source:HGNC Symbol;Acc:30465]	EMB	protein_coding
20	26295069	26295073	-4.33551	4.83737	26171625	26174582	Upstream	ENSG00000238129		RP3-410C9.2	lincRNA
20	26295069	26295073	-4.33551	4.83737	29449474	29449652	Downstream	ENSG00000204555		RP4-610C12.2	pseudogene
12	34842027	34842027	-4.33427	4.83491	34402416	34402893	Upstream	ENSG00000256614		RP13-7D7.1	pseudogene
12	34842027	34842027	-4.33427	4.83491	37935814	37936188	Downstream	ENSG00000257794		RP11-125N22.4	pseudogene
6	32526396	32526396	-4.3299	4.8263	32546546	32557625	Downstream	ENSG00000196126	major histocompatibility complex, class II, DR beta 1 [Source:HGNC Symbol;Acc:4948]	HLA-DRB1	protein_coding	SARCOIDOSIS SUSCEPTIBILITY TO 1	181000
6	32526396	32526396	-4.3299	4.8263	32520490	32527799	Overlaps	ENSG00000229391	major histocompatibility complex, class II, DR beta 6 (pseudogene) [Source:HGNC Symbol;Acc:4954]	HLA-DRB6	pseudogene
12	37860454	37860454	-4.32827	4.82308	34402416	34402893	Upstream	ENSG00000256614		RP13-7D7.1	pseudogene
12	37860454	37860454	-4.32827	4.82308	37935814	37936188	Downstream	ENSG00000257794		RP11-125N22.4	pseudogene
6	61900657	61901312	-4.32337	4.8644	58488888	58513860	Upstream	ENSG00000223633		RP11-143A22.1	lincRNA
6	61900657	61901312	-4.32337	4.8644	61996403	61996816	Downstream	ENSG00000220030		RP1-91N13.1	pseudogene
20	29428166	29428271	-4.32206	4.91679	26171625	26174582	Upstream	ENSG00000238129		RP3-410C9.2	lincRNA
20	29428166	29428271	-4.32206	4.91679	29449474	29449652	Downstream	ENSG00000204555		RP4-610C12.2	pseudogene
16	35024755	35024755	-4.32199	4.81071	35019940	35021258	Upstream	ENSG00000260611		RP11-352B15.2	lincRNA
16	35024755	35024755	-4.32199	4.81071	35037240	35037651	Downstream	ENSG00000261620	high mobility group nucleosomal binding domain 2 pseudogene 41 [Source:HGNC Symbol;Acc:39412]	HMGN2P41	pseudogene
3	93536054	93536054	-4.31356	4.79413	90310564	90310858	Upstream	ENSG00000271024	heat shock 10kDa protein 1 pseudogene 19 [Source:HGNC Symbol;Acc:49338]	HSPE1P19	pseudogene
3	93536054	93536054	-4.31356	4.79413	93562608	93562706	Downstream	ENSG00000251727	RNA, U6 small nuclear 488, pseudogene [Source:HGNC Symbol;Acc:47451]	RNU6-488P	snRNA
16	34974230	34974230	-4.31277	4.79257	34977639	34990886	Downstream	ENSG00000261122	5S ribosomal RNA [Source:RFAM;Acc:RF00001]	5S_rRNA	lincRNA
16	34974230	34974230	-4.31277	4.79257	34969996	34970104	Upstream	ENSG00000252624	RNA, 5S ribosomal pseudogene 409 [Source:HGNC Symbol;Acc:43309]	RNA5SP409	rRNA
3	39148995	39148995	-4.31004	4.78722	39138150	39149854	Overlaps	ENSG00000114745	golgi reassembly stacking protein 1, 65kDa [Source:HGNC Symbol;Acc:16769]	GORASP1	protein_coding
3	39148995	39148995	-4.31004	4.78722	39149152	39180394	Downstream	ENSG00000168026	tetratricopeptide repeat domain 21A [Source:HGNC Symbol;Acc:30761]	TTC21A	protein_coding
6	32496794	32496794	-4.30874	4.78466	32485120	32498064	Overlaps	ENSG00000198502	major histocompatibility complex, class II, DR beta 5 [Source:HGNC Symbol;Acc:4953]	HLA-DRB5	protein_coding
6	32496794	32496794	-4.30874	4.78466	32517717	32517867	Downstream	ENSG00000251916	RNA, U1 small nuclear 61, pseudogene [Source:HGNC Symbol;Acc:48403]	RNU1-61P	snRNA
19	27743298	27743373	-4.30767	4.78704	28129391	28137391	Downstream	ENSG00000267696		CTB-151G24.1	lincRNA
19	27743298	27743373	-4.30767	4.78704	24345172	24346227	Upstream	ENSG00000268442	hepatitis A virus cellular receptor 1 pseudogene 1 [Source:HGNC Symbol;Acc:44033]	HAVCR1P1	pseudogene
16	34822390	34822390	-4.29866	4.7649	34809205	34809865	Upstream	ENSG00000260134		RP11-14K3.2	pseudogene
16	34822390	34822390	-4.29866	4.7649	34872994	34879551	Downstream	ENSG00000260746		RP11-14K3.1	pseudogene
7	58015949	58015955	-4.29377	4.75532	57895015	57895957	Upstream	ENSG00000271696		RP11-548K12.13	pseudogene
7	58015949	58015955	-4.29377	4.75532	61821869	61822186	Downstream	ENSG00000233918		RP11-715L17.1	pseudogene
7	134899211	134899211	-4.29272	4.75326	134883153	134887108	Upstream	ENSG00000231794		AC009542.2	antisense
7	134899211	134899211	-4.29272	4.75326	134916731	134943244	Downstream	ENSG00000146857	stimulated by retinoic acid 8 [Source:HGNC Symbol;Acc:30653]	STRA8	protein_coding
10	39144989	39144989	-4.29177	4.7514	39076135	39076239	Upstream	ENSG00000233832		RP11-96F8.1	pseudogene
10	39144989	39144989	-4.29177	4.7514	42644758	42644997	Downstream	ENSG00000229485	kinase suppressor of ras 1 pseudogene 1 [Source:HGNC Symbol;Acc:44977]	KSR1P1	pseudogene
5	46387289	46387458	-4.28868	5.09409	45890318	45896072	Upstream	ENSG00000250122		CTD-2013M15.1	lincRNA
5	46387289	46387458	-4.28868	5.09409	49692026	49739082	Downstream	ENSG00000170571	embigin [Source:HGNC Symbol;Acc:30465]	EMB	protein_coding
10	39143350	39143350	-4.28743	4.74291	39076135	39076239	Upstream	ENSG00000233832		RP11-96F8.1	pseudogene
10	39143350	39143350	-4.28743	4.74291	42644758	42644997	Downstream	ENSG00000229485	kinase suppressor of ras 1 pseudogene 1 [Source:HGNC Symbol;Acc:44977]	KSR1P1	pseudogene
6	32492592	32492592	-4.28221	4.73272	32485120	32498064	Overlaps	ENSG00000198502	major histocompatibility complex, class II, DR beta 5 [Source:HGNC Symbol;Acc:4953]	HLA-DRB5	protein_coding
6	32492592	32492592	-4.28221	4.73272	32517717	32517867	Downstream	ENSG00000251916	RNA, U1 small nuclear 61, pseudogene [Source:HGNC Symbol;Acc:48403]	RNU1-61P	snRNA
10	39146375	39146375	-4.28089	4.73015	39076135	39076239	Upstream	ENSG00000233832		RP11-96F8.1	pseudogene
10	39146375	39146375	-4.28089	4.73015	42644758	42644997	Downstream	ENSG00000229485	kinase suppressor of ras 1 pseudogene 1 [Source:HGNC Symbol;Acc:44977]	KSR1P1	pseudogene
19	28489845	28489845	-4.26952	4.70797	28556174	28616337	Downstream	ENSG00000267509		CTD-2043I16.1	lincRNA
19	28489845	28489845	-4.26952	4.70797	28473940	28474240	Upstream	ENSG00000266906		AC005357.1	pseudogene
3	90484599	90484999	-4.26673	4.83777	90310564	90310858	Upstream	ENSG00000271024	heat shock 10kDa protein 1 pseudogene 19 [Source:HGNC Symbol;Acc:49338]	HSPE1P19	pseudogene
3	90484599	90484999	-4.26673	4.83777	93562608	93562706	Downstream	ENSG00000251727	RNA, U6 small nuclear 488, pseudogene [Source:HGNC Symbol;Acc:47451]	RNU6-488P	snRNA
3	90480571	90482099	-4.26164	4.70784	90310564	90310858	Upstream	ENSG00000271024	heat shock 10kDa protein 1 pseudogene 19 [Source:HGNC Symbol;Acc:49338]	HSPE1P19	pseudogene
3	90480571	90482099	-4.26164	4.70784	93562608	93562706	Downstream	ENSG00000251727	RNA, U6 small nuclear 488, pseudogene [Source:HGNC Symbol;Acc:47451]	RNU6-488P	snRNA
10	39142001	39142001	-4.26028	4.69001	39076135	39076239	Upstream	ENSG00000233832		RP11-96F8.1	pseudogene
10	39142001	39142001	-4.26028	4.69001	42644758	42644997	Downstream	ENSG00000229485	kinase suppressor of ras 1 pseudogene 1 [Source:HGNC Symbol;Acc:44977]	KSR1P1	pseudogene
7	58003413	58003413	-4.2577	4.68499	57895015	57895957	Upstream	ENSG00000271696		RP11-548K12.13	pseudogene
7	58003413	58003413	-4.2577	4.68499	61821869	61822186	Downstream	ENSG00000233918		RP11-715L17.1	pseudogene
3	90467120	90467646	-4.25365	4.84024	90310564	90310858	Upstream	ENSG00000271024	heat shock 10kDa protein 1 pseudogene 19 [Source:HGNC Symbol;Acc:49338]	HSPE1P19	pseudogene
3	90467120	90467646	-4.25365	4.84024	93562608	93562706	Downstream	ENSG00000251727	RNA, U6 small nuclear 488, pseudogene [Source:HGNC Symbol;Acc:47451]	RNU6-488P	snRNA
3	93539657	93539657	-4.25356	4.67695	90310564	90310858	Upstream	ENSG00000271024	heat shock 10kDa protein 1 pseudogene 19 [Source:HGNC Symbol;Acc:49338]	HSPE1P19	pseudogene
3	93539657	93539657	-4.25356	4.67695	93562608	93562706	Downstream	ENSG00000251727	RNA, U6 small nuclear 488, pseudogene [Source:HGNC Symbol;Acc:47451]	RNU6-488P	snRNA
7	61068180	61068180	-4.25039	4.6708	57895015	57895957	Upstream	ENSG00000271696		RP11-548K12.13	pseudogene
7	61068180	61068180	-4.25039	4.6708	61821869	61822186	Downstream	ENSG00000233918		RP11-715L17.1	pseudogene
20	26303303	26303303	-4.2459	4.6621	26171625	26174582	Upstream	ENSG00000238129		RP3-410C9.2	lincRNA
20	26303303	26303303	-4.2459	4.6621	29449474	29449652	Downstream	ENSG00000204555		RP4-610C12.2	pseudogene
17	41438498	41438504	-4.23828	4.64735	41447213	41466567	Downstream	ENSG00000188825	long intergenic non-protein coding RNA 910 [Source:HGNC Symbol;Acc:44361]	LINC00910	lincRNA
17	41438498	41438504	-4.23828	4.64735	41368960	41383338	Upstream	ENSG00000236383	long intergenic non-protein coding RNA 854 [Source:HGNC Symbol;Acc:43658]	LINC00854	processed_transcript
11	4555771	4555771	-4.2361	4.64315	4566421	4567374	Downstream	ENSG00000197790	olfactory receptor, family 52, subfamily M, member 1 [Source:HGNC Symbol;Acc:15225]	OR52M1	protein_coding
11	4555771	4555771	-4.2361	4.64315	4536196	4537154	Upstream	ENSG00000226616	olfactory receptor, family 52, subfamily M, member 2 pseudogene [Source:HGNC Symbol;Acc:15226]	OR52M2P	pseudogene
16	35187824	35187824	-4.23544	4.64187	35146491	35146887	Upstream	ENSG00000261084	protein phosphatase 1, regulatory (inhibitor) subunit 1A pseudogene 2 [Source:HGNC Symbol;Acc:16317]	PPP1R1AP2	pseudogene
16	35187824	35187824	-4.23544	4.64187	46503253	46603009	Downstream	ENSG00000261239	ankyrin repeat domain 26 pseudogene 1 [Source:HGNC Symbol;Acc:32955]	ANKRD26P1	pseudogene
11	54714787	54714975	-4.23428	4.69391	55029658	55038595	Downstream	ENSG00000150244	tripartite motif containing 48 [Source:HGNC Symbol;Acc:19021]	TRIM48	protein_coding
11	54714787	54714975	-4.23428	4.69391	51526871	51527800	Upstream	ENSG00000237610	olfactory receptor, family 4, subfamily C, member 50 pseudogene [Source:HGNC Symbol;Acc:31274]	OR4C50P	pseudogene
20	29812436	29812436	-4.22531	4.62231	29845467	29847435	Downstream	ENSG00000215547	defensin, beta 115 [Source:HGNC Symbol;Acc:18096]	DEFB115	protein_coding
20	29812436	29812436	-4.22531	4.62231	29637799	29638060	Upstream	ENSG00000238151	myeloid/lymphoid or mixed-lineage leukemia (trithorax homolog, Drosophila); translocated to, 10 pseudogene 1 [Source:HGNC Symbol;Acc:15794]	MLLT10P1	pseudogene
20	26290103	26292537	-4.22339	4.86841	26171625	26174582	Upstream	ENSG00000238129		RP3-410C9.2	lincRNA
20	26290103	26292537	-4.22339	4.86841	29449474	29449652	Downstream	ENSG00000204555		RP4-610C12.2	pseudogene
11	51098180	51098180	-4.22095	4.6139	51264009	51264094	Downstream	ENSG00000264637		AC110283.1	miRNA
11	51098180	51098180	-4.22095	4.6139	50368213	50381487	Upstream	ENSG00000214883		RP11-574M7.2	pseudogene
19	28639097	28639097	-4.21801	4.60823	28556174	28616337	Upstream	ENSG00000267509		CTD-2043I16.1	lincRNA
19	28639097	28639097	-4.21801	4.60823	28785000	28804407	Downstream	ENSG00000266928		CTB-70G10.1	lincRNA
16	34713249	34713249	-4.21737	4.60701	34711785	34714852	Overlaps	ENSG00000261711		RP11-80F22.9	pseudogene
16	34713249	34713249	-4.21737	4.60701	34720137	34720596	Downstream	ENSG00000260153		RP11-80F22.7	pseudogene
11	54707938	54707938	-4.2149	4.60226	55029658	55038595	Downstream	ENSG00000150244	tripartite motif containing 48 [Source:HGNC Symbol;Acc:19021]	TRIM48	protein_coding
11	54707938	54707938	-4.2149	4.60226	51526871	51527800	Upstream	ENSG00000237610	olfactory receptor, family 4, subfamily C, member 50 pseudogene [Source:HGNC Symbol;Acc:31274]	OR4C50P	pseudogene
3	21011851	21011902	-4.20517	4.58948	21179755	21179833	Downstream	ENSG00000221659		AC104441.1	miRNA
3	21011851	21011902	-4.20517	4.58948	20549136	20549248	Upstream	ENSG00000206807	RNA, U6 small nuclear 815, pseudogene [Source:HGNC Symbol;Acc:47778]	RNU6-815P	snRNA
20	26284774	26284774	-4.20009	4.57379	26171625	26174582	Upstream	ENSG00000238129		RP3-410C9.2	lincRNA
20	26284774	26284774	-4.20009	4.57379	29449474	29449652	Downstream	ENSG00000204555		RP4-610C12.2	pseudogene
6	32491659	32491659	-4.19702	4.56791	32485120	32498064	Overlaps	ENSG00000198502	major histocompatibility complex, class II, DR beta 5 [Source:HGNC Symbol;Acc:4953]	HLA-DRB5	protein_coding
6	32491659	32491659	-4.19702	4.56791	32517717	32517867	Downstream	ENSG00000251916	RNA, U1 small nuclear 61, pseudogene [Source:HGNC Symbol;Acc:48403]	RNU1-61P	snRNA
11	54717269	54717682	-4.18812	4.55797	55029658	55038595	Downstream	ENSG00000150244	tripartite motif containing 48 [Source:HGNC Symbol;Acc:19021]	TRIM48	protein_coding
11	54717269	54717682	-4.18812	4.55797	51526871	51527800	Upstream	ENSG00000237610	olfactory receptor, family 4, subfamily C, member 50 pseudogene [Source:HGNC Symbol;Acc:31274]	OR4C50P	pseudogene
6	61902272	61902470	-4.18772	4.72195	58488888	58513860	Upstream	ENSG00000223633		RP11-143A22.1	lincRNA
6	61902272	61902470	-4.18772	4.72195	61996403	61996816	Downstream	ENSG00000220030		RP1-91N13.1	pseudogene
11	108879220	108879220	-4.18666	4.54808	108991605	108991713	Downstream	ENSG00000200613	RNA, 5S ribosomal pseudogene 349 [Source:HGNC Symbol;Acc:43249]	RNA5SP349	rRNA
11	108879220	108879220	-4.18666	4.54808	108876244	108876350	Upstream	ENSG00000201243	RNA, U6 small nuclear 654, pseudogene [Source:HGNC Symbol;Acc:47617]	RNU6-654P	snRNA
16	35012981	35012981	-4.18081	4.5369	35019940	35021258	Downstream	ENSG00000260611		RP11-352B15.2	lincRNA
16	35012981	35012981	-4.18081	4.5369	34989548	34989656	Upstream	ENSG00000252936	RNA, 5S ribosomal pseudogene 423 [Source:HGNC Symbol;Acc:43323]	RNA5SP423	rRNA
11	54762155	54762155	-4.17719	4.52998	55029658	55038595	Downstream	ENSG00000150244	tripartite motif containing 48 [Source:HGNC Symbol;Acc:19021]	TRIM48	protein_coding
11	54762155	54762155	-4.17719	4.52998	51526871	51527800	Upstream	ENSG00000237610	olfactory receptor, family 4, subfamily C, member 50 pseudogene [Source:HGNC Symbol;Acc:31274]	OR4C50P	pseudogene
4	64071478	64071478	-4.17563	4.527	63994029	64009599	Upstream	ENSG00000251055		RP11-257A22.1	lincRNA
4	64071478	64071478	-4.17563	4.527	64215832	64217190	Downstream	ENSG00000231442	La ribonucleoprotein domain family, member 1B pseudogene 1 [Source:HGNC Symbol;Acc:37097]	LARP1BP1	pseudogene
16	35012320	35012320	-4.16725	4.51103	35019940	35021258	Downstream	ENSG00000260611		RP11-352B15.2	lincRNA
16	35012320	35012320	-4.16725	4.51103	34989548	34989656	Upstream	ENSG00000252936	RNA, 5S ribosomal pseudogene 423 [Source:HGNC Symbol;Acc:43323]	RNA5SP423	rRNA
22	35074346	35074346	-4.16461	4.50601	35099117	35100876	Downstream	ENSG00000234891		RP1-288L1.5	lincRNA
22	35074346	35074346	-4.16461	4.50601	34985077	34987270	Upstream	ENSG00000235485		RP1-101G11.2	pseudogene
16	34826193	34826193	-4.1596	4.49647	34809205	34809865	Upstream	ENSG00000260134		RP11-14K3.2	pseudogene
16	34826193	34826193	-4.1596	4.49647	34872994	34879551	Downstream	ENSG00000260746		RP11-14K3.1	pseudogene
16	35233228	35233228	-4.1532	4.48431	35146491	35146887	Upstream	ENSG00000261084	protein phosphatase 1, regulatory (inhibitor) subunit 1A pseudogene 2 [Source:HGNC Symbol;Acc:16317]	PPP1R1AP2	pseudogene
16	35233228	35233228	-4.1532	4.48431	46503253	46603009	Downstream	ENSG00000261239	ankyrin repeat domain 26 pseudogene 1 [Source:HGNC Symbol;Acc:32955]	ANKRD26P1	pseudogene
16	34861188	34861188	-4.15305	4.48402	34809205	34809865	Upstream	ENSG00000260134		RP11-14K3.2	pseudogene
16	34861188	34861188	-4.15305	4.48402	34872994	34879551	Downstream	ENSG00000260746		RP11-14K3.1	pseudogene
5	28932575	28932575	-4.14928	4.47687	28927136	28927391	Upstream	ENSG00000226400		CTD-2269E23.2	pseudogene
5	28932575	28932575	-4.14928	4.47687	29001867	29003464	Downstream	ENSG00000249226	succinate-CoA ligase, GDP-forming, beta subunit pseudogene 4 [Source:HGNC Symbol;Acc:43999]	SUCLG2P4	pseudogene
19	28564087	28564087	-4.14431	4.46746	28556174	28616337	Overlaps	ENSG00000267509		CTD-2043I16.1	lincRNA
19	28564087	28564087	-4.14431	4.46746	28785000	28804407	Downstream	ENSG00000266928		CTB-70G10.1	lincRNA
5	28932345	28932345	-4.14066	4.46053	28927136	28927391	Upstream	ENSG00000226400		CTD-2269E23.2	pseudogene
5	28932345	28932345	-4.14066	4.46053	29001867	29003464	Downstream	ENSG00000249226	succinate-CoA ligase, GDP-forming, beta subunit pseudogene 4 [Source:HGNC Symbol;Acc:43999]	SUCLG2P4	pseudogene
17	25263516	25263516	-4.14013	4.45953	22203742	22205012	Upstream	ENSG00000264970		RP11-846F4.11	pseudogene
17	25263516	25263516	-4.14013	4.45953	25308720	25309116	Downstream	ENSG00000263433		RP11-260A9.1	pseudogene
22	29813156	29813161	-4.13761	4.45476	29815144	29819182	Downstream	ENSG00000242156		AC000041.8	pseudogene
22	29813156	29813161	-4.13761	4.45476	29729152	29729247	Upstream	ENSG00000239127	small nucleolar RNA, C/D box 125 [Source:HGNC Symbol;Acc:33564]	SNORD125	snoRNA
16	34969920	34969920	-4.13715	4.45389	34969743	34969842	Upstream	ENSG00000251924	RNA, 5S ribosomal pseudogene 408 [Source:HGNC Symbol;Acc:43308]	RNA5SP408	rRNA
16	34969920	34969920	-4.13715	4.45389	34969996	34970104	Downstream	ENSG00000252624	RNA, 5S ribosomal pseudogene 409 [Source:HGNC Symbol;Acc:43309]	RNA5SP409	rRNA
16	34798749	34798749	-4.12817	4.43691	34787280	34788372	Upstream	ENSG00000261046		RP11-14K3.4	pseudogene
16	34798749	34798749	-4.12817	4.43691	34809205	34809865	Downstream	ENSG00000260134		RP11-14K3.2	pseudogene
7	57980051	57980051	-4.12726	4.4352	57895015	57895957	Upstream	ENSG00000271696		RP11-548K12.13	pseudogene
7	57980051	57980051	-4.12726	4.4352	61821869	61822186	Downstream	ENSG00000233918		RP11-715L17.1	pseudogene
20	26215937	26215937	-4.12671	4.43416	26171625	26174582	Upstream	ENSG00000238129		RP3-410C9.2	lincRNA
20	26215937	26215937	-4.12671	4.43416	29449474	29449652	Downstream	ENSG00000204555		RP4-610C12.2	pseudogene
16	34965952	34965952	-4.1265	4.43376	34956639	34956900	Upstream	ENSG00000260522		RP11-352B15.5	pseudogene
16	34965952	34965952	-4.1265	4.43376	34968764	34968875	Downstream	ENSG00000251915	RNA, 5S ribosomal pseudogene 406 [Source:HGNC Symbol;Acc:43306]	RNA5SP406	rRNA
7	61071188	61071188	-4.12497	4.43089	57895015	57895957	Upstream	ENSG00000271696		RP11-548K12.13	pseudogene
7	61071188	61071188	-4.12497	4.43089	61821869	61822186	Downstream	ENSG00000233918		RP11-715L17.1	pseudogene
17	22261585	22261585	-4.1159	4.41378	22203742	22205012	Upstream	ENSG00000264970		RP11-846F4.11	pseudogene
17	22261585	22261585	-4.1159	4.41378	25308720	25309116	Downstream	ENSG00000263433		RP11-260A9.1	pseudogene
3	38975005	38975005	-4.11437	4.41089	38948805	38948880	Upstream	ENSG00000215941		AC116038.1	miRNA
3	38975005	38975005	-4.11437	4.41089	39067478	39067584	Downstream	ENSG00000206708	RNA, U6 small nuclear 1227, pseudogene [Source:HGNC Symbol;Acc:48190]	RNU6-1227P	snRNA
17	41438464	41438464	-4.11395	4.41011	41447213	41466567	Downstream	ENSG00000188825	long intergenic non-protein coding RNA 910 [Source:HGNC Symbol;Acc:44361]	LINC00910	lincRNA
17	41438464	41438464	-4.11395	4.41011	41368960	41383338	Upstream	ENSG00000236383	long intergenic non-protein coding RNA 854 [Source:HGNC Symbol;Acc:43658]	LINC00854	processed_transcript
20	29428371	29428602	-4.11299	4.47243	26171625	26174582	Upstream	ENSG00000238129		RP3-410C9.2	lincRNA
20	29428371	29428602	-4.11299	4.47243	29449474	29449652	Downstream	ENSG00000204555		RP4-610C12.2	pseudogene
5	46386971	46386971	-4.11032	4.40328	45890318	45896072	Upstream	ENSG00000250122		CTD-2013M15.1	lincRNA
5	46386971	46386971	-4.11032	4.40328	49692026	49739082	Downstream	ENSG00000170571	embigin [Source:HGNC Symbol;Acc:30465]	EMB	protein_coding
17	41438564	41438602	-4.09257	4.36996	41447213	41466567	Downstream	ENSG00000188825	long intergenic non-protein coding RNA 910 [Source:HGNC Symbol;Acc:44361]	LINC00910	lincRNA
17	41438564	41438602	-4.09257	4.36996	41368960	41383338	Upstream	ENSG00000236383	long intergenic non-protein coding RNA 854 [Source:HGNC Symbol;Acc:43658]	LINC00854	processed_transcript
3	158068750	158068750	-4.08685	4.35925	157993598	157994210	Upstream	ENSG00000241723		RP11-113A11.1	pseudogene
3	158068750	158068750	-4.08685	4.35925	158214350	158214723	Downstream	ENSG00000243314		RP11-538P18.1	pseudogene
10	67047391	67047391	-4.08612	4.35788	67073543	67074728	Downstream	ENSG00000235356		RP11-428G2.1	lincRNA
10	67047391	67047391	-4.08612	4.35788	67007790	67008550	Upstream	ENSG00000233724		RP11-252C24.2	pseudogene
3	90473594	90476233	-4.07891	4.42678	90310564	90310858	Upstream	ENSG00000271024	heat shock 10kDa protein 1 pseudogene 19 [Source:HGNC Symbol;Acc:49338]	HSPE1P19	pseudogene
3	90473594	90476233	-4.07891	4.42678	93562608	93562706	Downstream	ENSG00000251727	RNA, U6 small nuclear 488, pseudogene [Source:HGNC Symbol;Acc:47451]	RNU6-488P	snRNA
5	29186922	29186922	-4.07852	4.34369	29143610	29172465	Upstream	ENSG00000259786		CTD-2118P12.1	lincRNA
5	29186922	29186922	-4.07852	4.34369	29380403	29396088	Downstream	ENSG00000248391		CTD-2010I22.2	lincRNA
6	32498609	32498609	-4.07453	4.33622	32485120	32498064	Upstream	ENSG00000198502	major histocompatibility complex, class II, DR beta 5 [Source:HGNC Symbol;Acc:4953]	HLA-DRB5	protein_coding
6	32498609	32498609	-4.07453	4.33622	32517717	32517867	Downstream	ENSG00000251916	RNA, U1 small nuclear 61, pseudogene [Source:HGNC Symbol;Acc:48403]	RNU1-61P	snRNA
2	109128143	109128179	-4.07374	4.43295	109123971	109150652	Overlaps	ENSG00000214184		AC012487.2	antisense
2	109128143	109128179	-4.07374	4.43295	109150857	109303702	Downstream	ENSG00000169756	LIM and senescent cell antigen-like domains 1 [Source:HGNC Symbol;Acc:6616]	LIMS1	protein_coding
16	34908120	34908120	-4.07215	4.33178	34874400	34874953	Upstream	ENSG00000259791		RP11-14K3.7	lincRNA
16	34908120	34908120	-4.07215	4.33178	34956639	34956900	Downstream	ENSG00000260522		RP11-352B15.5	pseudogene
20	29432676	29432916	-4.06706	4.42871	26171625	26174582	Upstream	ENSG00000238129		RP3-410C9.2	lincRNA
20	29432676	29432916	-4.06706	4.42871	29449474	29449652	Downstream	ENSG00000204555		RP4-610C12.2	pseudogene
19	55357277	55357277	-4.06543	4.31927	55344131	55360024	Overlaps	ENSG00000221957	killer cell immunoglobulin-like receptor, two domains, short cytoplasmic tail, 4 [Source:HGNC Symbol;Acc:6336]	KIR2DS4	polymorphic_pseudogene
19	55357277	55357277	-4.06543	4.31927	55361898	55378662	Downstream	ENSG00000240403	killer cell immunoglobulin-like receptor, three domains, long cytoplasmic tail, 2 [Source:HGNC Symbol;Acc:6339]	KIR3DL2	protein_coding
16	35055736	35055736	-4.06412	4.31683	35037240	35037651	Upstream	ENSG00000261620	high mobility group nucleosomal binding domain 2 pseudogene 41 [Source:HGNC Symbol;Acc:39412]	HMGN2P41	pseudogene
16	35055736	35055736	-4.06412	4.31683	35071257	35072103	Downstream	ENSG00000261515	vomeronasal 1 receptor 70 pseudogene [Source:HGNC Symbol;Acc:37391]	VN1R70P	pseudogene
4	64067777	64067777	-4.05248	4.29519	63994029	64009599	Upstream	ENSG00000251055		RP11-257A22.1	lincRNA
4	64067777	64067777	-4.05248	4.29519	64215832	64217190	Downstream	ENSG00000231442	La ribonucleoprotein domain family, member 1B pseudogene 1 [Source:HGNC Symbol;Acc:37097]	LARP1BP1	pseudogene
7	13125814	13125814	-4.03963	4.27135	13141016	13743774	Downstream	ENSG00000229618		AC011288.2	lincRNA
7	13125814	13125814	-4.03963	4.27135	12962170	12962545	Upstream	ENSG00000230879	RNA binding motif protein, X-linked 2 pseudogene 4 [Source:HGNC Symbol;Acc:39926]	RBMX2P4	pseudogene
17	41438082	41438082	-4.03749	4.26739	41447213	41466567	Downstream	ENSG00000188825	long intergenic non-protein coding RNA 910 [Source:HGNC Symbol;Acc:44361]	LINC00910	lincRNA
17	41438082	41438082	-4.03749	4.26739	41368960	41383338	Upstream	ENSG00000236383	long intergenic non-protein coding RNA 854 [Source:HGNC Symbol;Acc:43658]	LINC00854	processed_transcript
2	219908250	219908250	-4.03672	4.26597	219867568	219906249	Upstream	ENSG00000181378	coiled-coil domain containing 108 [Source:HGNC Symbol;Acc:25325]	CCDC108	protein_coding
2	219908250	219908250	-4.03672	4.26597	219919142	219925189	Downstream	ENSG00000163501	indian hedgehog [Source:HGNC Symbol;Acc:5956]	IHH	protein_coding	brachydactyly type A1 (BDA1)	93388
21	14340195	14340195	-4.03438	4.26163	14371997	14389013	Downstream	ENSG00000229306		AP001464.4	lincRNA
21	14340195	14340195	-4.03438	4.26163	11180920	11181815	Upstream	ENSG00000234643	eukaryotic translation initiation factor 3, subunit F pseudogene 1 [Source:HGNC Symbol;Acc:3276]	EIF3FP1	pseudogene
11	58068012	58068012	-4.03412	4.26115	58059298	58060237	Upstream	ENSG00000272900	olfactory receptor, family 10, subfamily Q, member 2 pseudogene [Source:HGNC Symbol;Acc:15135]	OR10Q2P	pseudogene
11	58068012	58068012	-4.03412	4.26115	58085109	58085847	Downstream	ENSG00000255218	olfactory receptor, family 5, subfamily BC, member 1 pseudogene [Source:HGNC Symbol;Acc:15272]	OR5BC1P	pseudogene
7	51449601	51449626	-4.03278	4.25869	51327126	51327864	Upstream	ENSG00000231490	ribosomal protein L7-like 1 pseudogene 2 [Source:HGNC Symbol;Acc:39484]	RPL7L1P2	pseudogene
7	51449601	51449626	-4.03278	4.25869	51449981	51452357	Downstream	ENSG00000227233	capicua transcriptional repressor pseudogene 17 [Source:HGNC Symbol;Acc:48827]	CICP17	pseudogene
16	34786252	34786252	-4.03129	4.25594	34782288	34783200	Upstream	ENSG00000260994		RP11-14K3.3	pseudogene
16	34786252	34786252	-4.03129	4.25594	34787280	34788372	Downstream	ENSG00000261046		RP11-14K3.4	pseudogene
6	61894404	61894404	-4.03038	4.25424	58488888	58513860	Upstream	ENSG00000223633		RP11-143A22.1	lincRNA
6	61894404	61894404	-4.03038	4.25424	61996403	61996816	Downstream	ENSG00000220030		RP1-91N13.1	pseudogene
7	58039624	58039624	-4.02916	4.252	57895015	57895957	Upstream	ENSG00000271696		RP11-548K12.13	pseudogene
7	58039624	58039624	-4.02916	4.252	61821869	61822186	Downstream	ENSG00000233918		RP11-715L17.1	pseudogene
5	69927019	69927019	-4.02708	4.24815	69825198	69826377	Upstream	ENSG00000250918		RP11-497H16.4	pseudogene
5	69927019	69927019	-4.02708	4.24815	70046954	70149508	Downstream	ENSG00000253366		RP11-589F5.4	pseudogene
22	34465496	34465496	-4.02569	4.24558	34413462	34584414	Overlaps	ENSG00000236052		LL22NC03-86D4.1	lincRNA
22	34465496	34465496	-4.02569	4.24558	34604130	34605251	Downstream	ENSG00000224404		LL22NC03-13G6.2	lincRNA
20	26287176	26287369	-4.0133	4.22277	26171625	26174582	Upstream	ENSG00000238129		RP3-410C9.2	lincRNA
20	26287176	26287369	-4.0133	4.22277	29449474	29449652	Downstream	ENSG00000204555		RP4-610C12.2	pseudogene
5	24155080	24155080	-4.01132	4.2191	23994611	23994712	Upstream	ENSG00000200600	Y RNA [Source:RFAM;Acc:RF00019]	Y_RNA	misc_RNA
5	24155080	24155080	-4.01132	4.2191	24170479	24171355	Downstream	ENSG00000226432		CTD-2015B23.2	pseudogene
4	64068340	64068340	-4.01057	4.21772	63994029	64009599	Upstream	ENSG00000251055		RP11-257A22.1	lincRNA
4	64068340	64068340	-4.01057	4.21772	64215832	64217190	Downstream	ENSG00000231442	La ribonucleoprotein domain family, member 1B pseudogene 1 [Source:HGNC Symbol;Acc:37097]	LARP1BP1	pseudogene
19	27830181	27830181	-4.00867	4.21422	28129391	28137391	Downstream	ENSG00000267696		CTB-151G24.1	lincRNA
19	27830181	27830181	-4.00867	4.21422	24345172	24346227	Upstream	ENSG00000268442	hepatitis A virus cellular receptor 1 pseudogene 1 [Source:HGNC Symbol;Acc:44033]	HAVCR1P1	pseudogene
7	57999512	57999512	-4.00772	4.21249	57895015	57895957	Upstream	ENSG00000271696		RP11-548K12.13	pseudogene
7	57999512	57999512	-4.00772	4.21249	61821869	61822186	Downstream	ENSG00000233918		RP11-715L17.1	pseudogene
21	17828823	17828823	-4.0067	4.21061	17789459	17791400	Upstream	ENSG00000270139		AP001172.3	lincRNA
21	17828823	17828823	-4.0067	4.21061	17911409	17911489	Downstream	ENSG00000207638	microRNA 99a [Source:HGNC Symbol;Acc:31650]	MIR99A	miRNA
4	144580684	144580684	-4.00551	4.20842	144621410	144786225	Downstream	ENSG00000246448		RP13-578N3.3	antisense
4	144580684	144580684	-4.00551	4.20842	144498455	144621828	Overlaps	ENSG00000183090	FRAS1 related extracellular matrix 3 [Source:HGNC Symbol;Acc:25172]	FREM3	protein_coding
5	29187484	29187484	-4.00526	4.20795	29143610	29172465	Upstream	ENSG00000259786		CTD-2118P12.1	lincRNA
5	29187484	29187484	-4.00526	4.20795	29380403	29396088	Downstream	ENSG00000248391		CTD-2010I22.2	lincRNA
1	81713851	81713857	-4.00517	4.2078	81717474	81717781	Downstream	ENSG00000223026	RNA, 7SK small nuclear pseudogene 247 [Source:HGNC Symbol;Acc:45971]	RN7SKP247	misc_RNA
1	81713851	81713857	-4.00517	4.2078	81674253	81674895	Upstream	ENSG00000235089		RP3-445O10.1	pseudogene
19	22286680	22286680	-3.99531	4.1897	22248630	22249200	Upstream	ENSG00000269742		CTB-135N1.2	pseudogene
19	22286680	22286680	-3.99531	4.1897	22311429	22314736	Downstream	ENSG00000269505	zinc finger protein 92 pseudogene 2 [Source:HGNC Symbol;Acc:39554]	ZNF92P2	pseudogene
6	115332753	115332753	-3.992	4.18364	115679662	115679916	Downstream	ENSG00000219619		RP11-126M14.1	pseudogene
6	115332753	115332753	-3.992	4.18364	115188037	115188140	Upstream	ENSG00000251882	RNA, U6 small nuclear 475, pseudogene [Source:HGNC Symbol;Acc:47438]	RNU6-475P	snRNA
6	32492320	32492320	-3.99031	4.18055	32485120	32498064	Overlaps	ENSG00000198502	major histocompatibility complex, class II, DR beta 5 [Source:HGNC Symbol;Acc:4953]	HLA-DRB5	protein_coding
6	32492320	32492320	-3.99031	4.18055	32517717	32517867	Downstream	ENSG00000251916	RNA, U1 small nuclear 61, pseudogene [Source:HGNC Symbol;Acc:48403]	RNU1-61P	snRNA
10	70685009	70685009	-3.9875	4.17539	70715884	70744829	Downstream	ENSG00000165732	DEAD (Asp-Glu-Ala-Asp) box helicase 21 [Source:HGNC Symbol;Acc:2744]	DDX21	protein_coding
10	70685009	70685009	-3.9875	4.17539	70671409	70671515	Upstream	ENSG00000206855	RNA, U6 small nuclear 571, pseudogene [Source:HGNC Symbol;Acc:47534]	RNU6-571P	snRNA
7	56801691	56801691	-3.98491	4.17065	56706636	56718389	Upstream	ENSG00000228303		RP11-10F11.2	pseudogene
7	56801691	56801691	-3.98491	4.17065	56943078	56949839	Downstream	ENSG00000233437		RP13-580B18.1	pseudogene
3	59969643	59969643	-3.98296	4.1671	59957215	59957583	Upstream	ENSG00000269415	nasopharyngeal carcinoma, down-regulated 1 [Source:HGNC Symbol;Acc:13392]	NPCDR1	protein_coding
3	59969643	59969643	-3.98296	4.1671	60602555	60603812	Downstream	ENSG00000240097		RP11-641C17.4	pseudogene
7	52786915	52786915	-3.98177	4.16491	52959530	52965500	Downstream	ENSG00000234304		RP11-398K14.1	pseudogene
7	52786915	52786915	-3.98177	4.16491	52391494	52391585	Upstream	ENSG00000238506	Small nucleolar RNA U13 [Source:RFAM;Acc:RF01210]	snoU13	snoRNA
6	82058005	82058005	-3.9816	4.16461	82201156	82462491	Downstream	ENSG00000112773	family with sequence similarity 46, member A [Source:HGNC Symbol;Acc:18345]	FAM46A	protein_coding
6	82058005	82058005	-3.9816	4.16461	81265558	81266906	Upstream	ENSG00000216352		RP11-486E2.1	pseudogene
11	54706348	54706583	-3.98131	4.17661	55029658	55038595	Downstream	ENSG00000150244	tripartite motif containing 48 [Source:HGNC Symbol;Acc:19021]	TRIM48	protein_coding
11	54706348	54706583	-3.98131	4.17661	51526871	51527800	Upstream	ENSG00000237610	olfactory receptor, family 4, subfamily C, member 50 pseudogene [Source:HGNC Symbol;Acc:31274]	OR4C50P	pseudogene
10	86835011	86835011	-3.97548	4.15342	86953177	86957714	Downstream	ENSG00000237267		RP11-181F12.1	lincRNA
10	86835011	86835011	-3.97548	4.15342	86623021	86623118	Upstream	ENSG00000238469		AC091487.1	miRNA
5	46387769	46387769	-3.97492	4.15241	45890318	45896072	Upstream	ENSG00000250122		CTD-2013M15.1	lincRNA
5	46387769	46387769	-3.97492	4.15241	49692026	49739082	Downstream	ENSG00000170571	embigin [Source:HGNC Symbol;Acc:30465]	EMB	protein_coding
17	22261858	22261858	-3.97349	4.14981	22203742	22205012	Upstream	ENSG00000264970		RP11-846F4.11	pseudogene
17	22261858	22261858	-3.97349	4.14981	25308720	25309116	Downstream	ENSG00000263433		RP11-260A9.1	pseudogene
1	166004824	166004824	-3.97209	4.14725	165991452	165992264	Upstream	ENSG00000226292		RP11-7G12.1	pseudogene
1	166004824	166004824	-3.97209	4.14725	166011481	166011587	Downstream	ENSG00000207341	RNA, 5S ribosomal pseudogene 64 [Source:HGNC Symbol;Acc:42841]	RNA5SP64	rRNA
7	110739641	110739641	-3.97158	4.14632	110731062	110765510	Overlaps	ENSG00000173114	leucine rich repeat neuronal 3 [Source:HGNC Symbol;Acc:17200]	LRRN3	protein_coding
7	110739641	110739641	-3.97158	4.14632	110749324	110749413	Downstream	ENSG00000238922	Small nucleolar RNA U13 [Source:RFAM;Acc:RF01210]	snoU13	snoRNA
21	25420166	25420166	-3.96807	4.13993	25415572	25422601	Overlaps	ENSG00000226996		AP000477.3	lincRNA
21	25420166	25420166	-3.96807	4.13993	25527484	25560655	Downstream	ENSG00000224018		AP000470.2	lincRNA
7	110675631	110675631	-3.96449	4.13341	110568374	110568453	Upstream	ENSG00000221279		AC005161.1	miRNA
7	110675631	110675631	-3.96449	4.13341	110731062	110765510	Downstream	ENSG00000173114	leucine rich repeat neuronal 3 [Source:HGNC Symbol;Acc:17200]	LRRN3	protein_coding
20	26246112	26246112	-3.96376	4.13207	26171625	26174582	Upstream	ENSG00000238129		RP3-410C9.2	lincRNA
20	26246112	26246112	-3.96376	4.13207	29449474	29449652	Downstream	ENSG00000204555		RP4-610C12.2	pseudogene
21	25429397	25429397	-3.9619	4.12868	25415572	25422601	Upstream	ENSG00000226996		AP000477.3	lincRNA
21	25429397	25429397	-3.9619	4.12868	25527484	25560655	Downstream	ENSG00000224018		AP000470.2	lincRNA
3	90471441	90471441	-3.95712	4.11999	90310564	90310858	Upstream	ENSG00000271024	heat shock 10kDa protein 1 pseudogene 19 [Source:HGNC Symbol;Acc:49338]	HSPE1P19	pseudogene
3	90471441	90471441	-3.95712	4.11999	93562608	93562706	Downstream	ENSG00000251727	RNA, U6 small nuclear 488, pseudogene [Source:HGNC Symbol;Acc:47451]	RNU6-488P	snRNA
4	49658906	49658908	-3.95357	4.34295	49601445	49601526	Upstream	ENSG00000223099		AC119751.4	miRNA
4	49658906	49658908	-3.95357	4.34295	52709166	52783003	Downstream	ENSG00000109184	DCN1, defective in cullin neddylation 1, domain containing 4 [Source:HGNC Symbol;Acc:28998]	DCUN1D4	protein_coding
8	89592373	89592373	-3.94894	4.10513	89820547	89821137	Downstream	ENSG00000271156		RP11-642C5.1	lincRNA
8	89592373	89592373	-3.94894	4.10513	89497339	89498323	Upstream	ENSG00000250962		RP11-69I13.1	pseudogene
16	34863136	34863136	-3.94866	4.10464	34809205	34809865	Upstream	ENSG00000260134		RP11-14K3.2	pseudogene
16	34863136	34863136	-3.94866	4.10464	34872994	34879551	Downstream	ENSG00000260746		RP11-14K3.1	pseudogene
10	45842506	45842506	-3.94182	4.09224	45798102	45811056	Upstream	ENSG00000256574	olfactory receptor, family 13, subfamily A, member 1 [Source:HGNC Symbol;Acc:14772]	OR13A1	protein_coding
10	45842506	45842506	-3.94182	4.09224	45869661	45941561	Downstream	ENSG00000012779	arachidonate 5-lipoxygenase [Source:HGNC Symbol;Acc:435]	ALOX5	protein_coding
20	3796622	3796622	-3.94114	4.09101	3767578	3786762	Upstream	ENSG00000101224	cell division cycle 25B [Source:HGNC Symbol;Acc:1726]	CDC25B	protein_coding
20	3796622	3796622	-3.94114	4.09101	3801178	3805949	Downstream	ENSG00000125843	adaptor-related protein complex 5, sigma 1 subunit [Source:HGNC Symbol;Acc:15875]	AP5S1	protein_coding
19	43701067	43701069	-3.93865	4.08649	43696854	43711451	Overlaps	ENSG00000243137	pregnancy specific beta-1-glycoprotein 4 [Source:HGNC Symbol;Acc:9521]	PSG4	protein_coding
19	43701067	43701069	-3.93865	4.08649	43715943	43773682	Downstream	ENSG00000183668	pregnancy specific beta-1-glycoprotein 9 [Source:HGNC Symbol;Acc:9526]	PSG9	protein_coding
6	32492300	32492300	-3.93778	4.08492	32485120	32498064	Overlaps	ENSG00000198502	major histocompatibility complex, class II, DR beta 5 [Source:HGNC Symbol;Acc:4953]	HLA-DRB5	protein_coding
6	32492300	32492300	-3.93778	4.08492	32517717	32517867	Downstream	ENSG00000251916	RNA, U1 small nuclear 61, pseudogene [Source:HGNC Symbol;Acc:48403]	RNU1-61P	snRNA
20	26288873	26289089	-3.93549	4.08124	26171625	26174582	Upstream	ENSG00000238129		RP3-410C9.2	lincRNA
20	26288873	26289089	-3.93549	4.08124	29449474	29449652	Downstream	ENSG00000204555		RP4-610C12.2	pseudogene
5	46396977	46396977	-3.93537	4.08057	45890318	45896072	Upstream	ENSG00000250122		CTD-2013M15.1	lincRNA
5	46396977	46396977	-3.93537	4.08057	49692026	49739082	Downstream	ENSG00000170571	embigin [Source:HGNC Symbol;Acc:30465]	EMB	protein_coding
5	100445162	100445162	-3.93462	4.0792	100152186	100152269	Upstream	ENSG00000221263	microRNA 548p [Source:HGNC Symbol;Acc:35351]	MIR548P	miRNA
5	100445162	100445162	-3.93462	4.0792	100917534	100917830	Downstream	ENSG00000264318	RNA, 7SL, cytoplasmic 802, pseudogene [Source:HGNC Symbol;Acc:46818]	RN7SL802P	misc_RNA
10	86973496	86973496	-3.93325	4.07673	86953177	86957714	Upstream	ENSG00000237267		RP11-181F12.1	lincRNA
10	86973496	86973496	-3.93325	4.07673	87191699	87192271	Downstream	ENSG00000223993		RP11-475D12.1	lincRNA
5	46375867	46375953	-3.93299	4.198	45890318	45896072	Upstream	ENSG00000250122		CTD-2013M15.1	lincRNA
5	46375867	46375953	-3.93299	4.198	49692026	49739082	Downstream	ENSG00000170571	embigin [Source:HGNC Symbol;Acc:30465]	EMB	protein_coding
22	16856809	16856809	-3.92901	4.06908	16680767	16687245	Upstream	ENSG00000236235		LA16c-13E4.3	pseudogene
22	16856809	16856809	-3.92901	4.06908	16868420	16871613	Downstream	ENSG00000225293	ATP-binding cassette, sub-family D (ALD), member 1, pseudogene 4 [Source:HGNC Symbol;Acc:65]	ABCD1P4	pseudogene
16	34703784	34703784	-3.92764	4.0666	34681269	34683395	Upstream	ENSG00000214581		RP11-80F22.10	pseudogene
16	34703784	34703784	-3.92764	4.0666	34711785	34714852	Downstream	ENSG00000261711		RP11-80F22.9	pseudogene
8	105070551	105070551	-3.92754	4.06641	104863827	104863916	Upstream	ENSG00000216113		AP001572.1	miRNA
8	105070551	105070551	-3.92754	4.06641	105342552	105479281	Downstream	ENSG00000147647	dihydropyrimidinase [Source:HGNC Symbol;Acc:3013]	DPYS	protein_coding	DIHYDROPYRIMIDINASE DEFICIENCY	222748
6	32538806	32538806	-3.92562	4.06295	32546546	32557625	Downstream	ENSG00000196126	major histocompatibility complex, class II, DR beta 1 [Source:HGNC Symbol;Acc:4948]	HLA-DRB1	protein_coding	SARCOIDOSIS SUSCEPTIBILITY TO 1	181000
6	32538806	32538806	-3.92562	4.06295	32520490	32527799	Upstream	ENSG00000229391	major histocompatibility complex, class II, DR beta 6 (pseudogene) [Source:HGNC Symbol;Acc:4954]	HLA-DRB6	pseudogene
4	64112928	64112928	-3.92015	4.05308	63994029	64009599	Upstream	ENSG00000251055		RP11-257A22.1	lincRNA
4	64112928	64112928	-3.92015	4.05308	64215832	64217190	Downstream	ENSG00000231442	La ribonucleoprotein domain family, member 1B pseudogene 1 [Source:HGNC Symbol;Acc:37097]	LARP1BP1	pseudogene
12	34651309	34651309	-3.91914	4.05128	34402416	34402893	Upstream	ENSG00000256614		RP13-7D7.1	pseudogene
12	34651309	34651309	-3.91914	4.05128	37935814	37936188	Downstream	ENSG00000257794		RP11-125N22.4	pseudogene
20	17766659	17766659	-3.9175	4.04831	17823227	17823372	Downstream	ENSG00000221220		AL035045.1	miRNA
20	17766659	17766659	-3.9175	4.04831	17674317	17716516	Upstream	ENSG00000125888	barrier to autointegration factor 2 [Source:HGNC Symbol;Acc:16172]	BANF2	protein_coding
7	134800168	134800168	-3.91664	4.04677	134777115	134855547	Overlaps	ENSG00000122783	chromosome 7 open reading frame 49 [Source:HGNC Symbol;Acc:22432]	C7orf49	protein_coding
7	134800168	134800168	-3.91664	4.04677	134813196	134814437	Downstream	ENSG00000223500		AC083862.6	pseudogene
19	567121	567121	-3.91487	4.04357	567212	572215	Downstream	ENSG00000267751		AC009005.2	antisense
19	567121	567121	-3.91487	4.04357	544034	549919	Upstream	ENSG00000197540	granzyme M (lymphocyte met-ase 1) [Source:HGNC Symbol;Acc:4712]	GZMM	protein_coding
6	19224145	19224145	-3.91406	4.04213	19290550	19321252	Downstream	ENSG00000231662		RP11-686D16.1	lincRNA
6	19224145	19224145	-3.91406	4.04213	19143926	19144391	Upstream	ENSG00000217379		RP11-254A17.1	pseudogene
3	38970148	38970148	-3.91317	4.04052	38948805	38948880	Upstream	ENSG00000215941		AC116038.1	miRNA
3	38970148	38970148	-3.91317	4.04052	39067478	39067584	Downstream	ENSG00000206708	RNA, U6 small nuclear 1227, pseudogene [Source:HGNC Symbol;Acc:48190]	RNU6-1227P	snRNA
6	32491446	32491453	-3.91145	4.04232	32485120	32498064	Overlaps	ENSG00000198502	major histocompatibility complex, class II, DR beta 5 [Source:HGNC Symbol;Acc:4953]	HLA-DRB5	protein_coding
6	32491446	32491453	-3.91145	4.04232	32517717	32517867	Downstream	ENSG00000251916	RNA, U1 small nuclear 61, pseudogene [Source:HGNC Symbol;Acc:48403]	RNU1-61P	snRNA
9	127955903	127955903	-3.90944	4.0338	127912932	127913868	Upstream	ENSG00000232630	phosphoribosyl pyrophosphate synthetase 1 pseudogene 2 [Source:HGNC Symbol;Acc:9464]	PRPS1P2	pseudogene
9	127955903	127955903	-3.90944	4.0338	127956928	127958100	Downstream	ENSG00000235332		RP11-366O20.5	pseudogene
18	63031305	63031315	-3.90888	4.0328	62853395	62854254	Upstream	ENSG00000264131		AC007631.1	lincRNA
18	63031305	63031315	-3.90888	4.0328	63091249	63114748	Downstream	ENSG00000264232		RP11-453M23.1	lincRNA
6	61914687	61914687	-3.9086	4.0323	58488888	58513860	Upstream	ENSG00000223633		RP11-143A22.1	lincRNA
6	61914687	61914687	-3.9086	4.0323	61996403	61996816	Downstream	ENSG00000220030		RP1-91N13.1	pseudogene
19	28499466	28499466	-3.90805	4.03132	28556174	28616337	Downstream	ENSG00000267509		CTD-2043I16.1	lincRNA
19	28499466	28499466	-3.90805	4.03132	28473940	28474240	Upstream	ENSG00000266906		AC005357.1	pseudogene
16	6963605	6963605	-3.90805	4.03131	6923900	6924006	Upstream	ENSG00000200869	RNA, U6 small nuclear 457, pseudogene [Source:HGNC Symbol;Acc:47420]	RNU6-457P	snRNA
16	6963605	6963605	-3.90805	4.03131	7054008	7054113	Downstream	ENSG00000212189	RNA, U6 small nuclear 328, pseudogene [Source:HGNC Symbol;Acc:47291]	RNU6-328P	snRNA
3	90468071	90468419	-3.90691	4.1003	90310564	90310858	Upstream	ENSG00000271024	heat shock 10kDa protein 1 pseudogene 19 [Source:HGNC Symbol;Acc:49338]	HSPE1P19	pseudogene
3	90468071	90468419	-3.90691	4.1003	93562608	93562706	Downstream	ENSG00000251727	RNA, U6 small nuclear 488, pseudogene [Source:HGNC Symbol;Acc:47451]	RNU6-488P	snRNA
20	26254885	26254885	-3.90689	4.02923	26171625	26174582	Upstream	ENSG00000238129		RP3-410C9.2	lincRNA
20	26254885	26254885	-3.90689	4.02923	29449474	29449652	Downstream	ENSG00000204555		RP4-610C12.2	pseudogene
4	47003372	47003372	-3.90663	4.02875	46995740	47428461	Overlaps	ENSG00000163288	gamma-aminobutyric acid (GABA) A receptor, beta 1 [Source:HGNC Symbol;Acc:4081]	GABRB1	protein_coding
4	47003372	47003372	-3.90663	4.02875	47307951	47308054	Downstream	ENSG00000238301	Small nucleolar RNA U13 [Source:RFAM;Acc:RF01210]	snoU13	snoRNA
7	57991389	57991389	-3.90306	4.02235	57895015	57895957	Upstream	ENSG00000271696		RP11-548K12.13	pseudogene
7	57991389	57991389	-3.90306	4.02235	61821869	61822186	Downstream	ENSG00000233918		RP11-715L17.1	pseudogene
4	64115182	64115208	-3.9021	4.02063	63994029	64009599	Upstream	ENSG00000251055		RP11-257A22.1	lincRNA
4	64115182	64115208	-3.9021	4.02063	64215832	64217190	Downstream	ENSG00000231442	La ribonucleoprotein domain family, member 1B pseudogene 1 [Source:HGNC Symbol;Acc:37097]	LARP1BP1	pseudogene
22	24000620	24000620	-3.90128	4.01915	24030323	24041363	Downstream	ENSG00000159496	ral guanine nucleotide dissociation stimulator-like 4 [Source:HGNC Symbol;Acc:31911]	RGL4	protein_coding
22	24000620	24000620	-3.90128	4.01915	24000281	24059543	Overlaps	ENSG00000272578		AP000347.2	pseudogene
7	119205935	119205935	-3.90093	4.01853	119124379	119124463	Upstream	ENSG00000263692		AC091320.2	miRNA
7	119205935	119205935	-3.90093	4.01853	119209294	119209370	Downstream	ENSG00000256882		AC091320.1	pseudogene
8	377381	377381	-3.89975	4.01642	400714	401343	Downstream	ENSG00000272293		RP11-91J19.3	antisense
8	377381	377381	-3.89975	4.01642	356428	421225	Overlaps	ENSG00000147364	F-box protein 25 [Source:HGNC Symbol;Acc:13596]	FBXO25	protein_coding
16	34769929	34769929	-3.8992	4.01542	34763493	34763688	Upstream	ENSG00000261733		RP11-80F22.8	pseudogene
16	34769929	34769929	-3.8992	4.01542	34777650	34778016	Downstream	ENSG00000259996	retinoic acid receptor responder (tazarotene induced) 2 pseudogene 8 [Source:HGNC Symbol;Acc:48707]	RARRES2P8	pseudogene
14	52303514	52303514	-3.89806	4.01337	52292913	52446060	Overlaps	ENSG00000186469	guanine nucleotide binding protein (G protein), gamma 2 [Source:HGNC Symbol;Acc:4404]	GNG2	protein_coding
14	52303514	52303514	-3.89806	4.01337	52382863	52385289	Downstream	ENSG00000258928	Uncharacterized protein [Source:UniProtKB/TrEMBL;Acc:G3V3R0]	RP11-463J10.2	protein_coding
19	27778567	27778567	-3.89762	4.01259	28129391	28137391	Downstream	ENSG00000267696		CTB-151G24.1	lincRNA
19	27778567	27778567	-3.89762	4.01259	24345172	24346227	Upstream	ENSG00000268442	hepatitis A virus cellular receptor 1 pseudogene 1 [Source:HGNC Symbol;Acc:44033]	HAVCR1P1	pseudogene
7	61076494	61076494	-3.89272	4.00381	57895015	57895957	Upstream	ENSG00000271696		RP11-548K12.13	pseudogene
7	61076494	61076494	-3.89272	4.00381	61821869	61822186	Downstream	ENSG00000233918		RP11-715L17.1	pseudogene
9	70484945	70484945	-3.89032	3.99952	70432004	70497240	Overlaps	ENSG00000147996	COBW domain containing 5 [Source:HGNC Symbol;Acc:24584]	CBWD5	protein_coding
9	70484945	70484945	-3.89032	3.99952	70646589	70648956	Downstream	ENSG00000269337	Uncharacterized protein [Source:UniProtKB/TrEMBL;Acc:M0R1G5]	AL591479.1	protein_coding
12	33926988	33926988	-3.89032	3.99951	33870788	33871152	Upstream	ENSG00000270807		RP13-359K18.1	pseudogene
12	33926988	33926988	-3.89032	3.99951	34076309	34076415	Downstream	ENSG00000207026	RNA, U6 small nuclear 472, pseudogene [Source:HGNC Symbol;Acc:47435]	RNU6-472P	snRNA
16	34687089	34687089	-3.89015	3.9992	34681269	34683395	Upstream	ENSG00000214581		RP11-80F22.10	pseudogene
16	34687089	34687089	-3.89015	3.9992	34711785	34714852	Downstream	ENSG00000261711		RP11-80F22.9	pseudogene
7	110644069	110644069	-3.8869	3.9934	110568374	110568453	Upstream	ENSG00000221279		AC005161.1	miRNA
7	110644069	110644069	-3.8869	3.9934	110731062	110765510	Downstream	ENSG00000173114	leucine rich repeat neuronal 3 [Source:HGNC Symbol;Acc:17200]	LRRN3	protein_coding
6	32497019	32497019	-3.88077	3.98243	32485120	32498064	Overlaps	ENSG00000198502	major histocompatibility complex, class II, DR beta 5 [Source:HGNC Symbol;Acc:4953]	HLA-DRB5	protein_coding
6	32497019	32497019	-3.88077	3.98243	32517717	32517867	Downstream	ENSG00000251916	RNA, U1 small nuclear 61, pseudogene [Source:HGNC Symbol;Acc:48403]	RNU1-61P	snRNA
10	72469187	72469187	-3.87849	3.97836	72432559	72522197	Overlaps	ENSG00000138316	ADAM metallopeptidase with thrombospondin type 1 motif, 14 [Source:HGNC Symbol;Acc:14899]	ADAMTS14	protein_coding
10	72469187	72469187	-3.87849	3.97836	72530995	72545157	Downstream	ENSG00000166220	thymus, brain and testes associated [Source:HGNC Symbol;Acc:23511]	TBATA	protein_coding
11	93930547	93930547	-3.87598	3.97389	93971316	94012372	Downstream	ENSG00000250519		RP11-680H20.2	lincRNA
11	93930547	93930547	-3.87598	3.97389	93921615	93922163	Upstream	ENSG00000256745		RP11-680H20.1	pseudogene
10	39103756	39103756	-3.87379	3.96998	39076135	39076239	Upstream	ENSG00000233832		RP11-96F8.1	pseudogene
10	39103756	39103756	-3.87379	3.96998	42644758	42644997	Downstream	ENSG00000229485	kinase suppressor of ras 1 pseudogene 1 [Source:HGNC Symbol;Acc:44977]	KSR1P1	pseudogene
6	61894047	61894047	-3.8698	3.96288	58488888	58513860	Upstream	ENSG00000223633		RP11-143A22.1	lincRNA
6	61894047	61894047	-3.8698	3.96288	61996403	61996816	Downstream	ENSG00000220030		RP1-91N13.1	pseudogene
15	40856167	40856167	-3.8687	3.96091	40861499	40866659	Downstream	ENSG00000166133	RNA pseudouridylate synthase domain containing 2 [Source:HGNC Symbol;Acc:24180]	RPUSD2	protein_coding
15	40856167	40856167	-3.8687	3.96091	40821769	40821872	Upstream	ENSG00000223313	RNA, U6 small nuclear 516, pseudogene [Source:HGNC Symbol;Acc:47479]	RNU6-516P	snRNA
6	32555351	32555357	-3.86695	3.95779	32546546	32557625	Overlaps	ENSG00000196126	major histocompatibility complex, class II, DR beta 1 [Source:HGNC Symbol;Acc:4948]	HLA-DRB1	protein_coding	SARCOIDOSIS SUSCEPTIBILITY TO 1	181000
6	32555351	32555357	-3.86695	3.95779	32595956	32614839	Downstream	ENSG00000196735	major histocompatibility complex, class II, DQ alpha 1 [Source:HGNC Symbol;Acc:4942]	HLA-DQA1	protein_coding	Idiopathic achalasia	930
19	28673742	28673742	-3.86599	3.95609	28556174	28616337	Upstream	ENSG00000267509		CTD-2043I16.1	lincRNA
19	28673742	28673742	-3.86599	3.95609	28785000	28804407	Downstream	ENSG00000266928		CTB-70G10.1	lincRNA
2	91602930	91602930	-3.86512	3.95454	90537839	90538397	Upstream	ENSG00000228325	Uncharacterized protein [Source:UniProtKB/TrEMBL;Acc:H7C1X1]	RP11-685N3.1	protein_coding
2	91602930	91602930	-3.86512	3.95454	91635931	91636149	Downstream	ENSG00000226615		AC018696.1	pseudogene
19	566950	566950	-3.86508	3.95446	567212	572215	Downstream	ENSG00000267751		AC009005.2	antisense
19	566950	566950	-3.86508	3.95446	544034	549919	Upstream	ENSG00000197540	granzyme M (lymphocyte met-ase 1) [Source:HGNC Symbol;Acc:4712]	GZMM	protein_coding
6	61902677	61902677	-3.86137	3.94787	58488888	58513860	Upstream	ENSG00000223633		RP11-143A22.1	lincRNA
6	61902677	61902677	-3.86137	3.94787	61996403	61996816	Downstream	ENSG00000220030		RP1-91N13.1	pseudogene
11	54921541	54921541	-3.85972	3.94493	55029658	55038595	Downstream	ENSG00000150244	tripartite motif containing 48 [Source:HGNC Symbol;Acc:19021]	TRIM48	protein_coding
11	54921541	54921541	-3.85972	3.94493	51526871	51527800	Upstream	ENSG00000237610	olfactory receptor, family 4, subfamily C, member 50 pseudogene [Source:HGNC Symbol;Acc:31274]	OR4C50P	pseudogene
11	41907408	41907408	-3.85965	3.94481	41898184	41898628	Upstream	ENSG00000254822		RP11-375D13.3	lincRNA
11	41907408	41907408	-3.85965	3.94481	42014935	42185401	Downstream	ENSG00000255300		RP11-148I19.1	lincRNA
19	364278	364302	-3.85867	3.97956	397589	398941	Downstream	ENSG00000267443		AC010641.1	lincRNA
19	364278	364302	-3.85867	3.97956	361750	376013	Overlaps	ENSG00000105549	theg spermatid protein [Source:HGNC Symbol;Acc:13706]	THEG	protein_coding
20	26247113	26247113	-3.85795	3.9418	26171625	26174582	Upstream	ENSG00000238129		RP3-410C9.2	lincRNA
20	26247113	26247113	-3.85795	3.9418	29449474	29449652	Downstream	ENSG00000204555		RP4-610C12.2	pseudogene
6	5435073	5435073	-3.8567	3.93957	5451916	5458308	Downstream	ENSG00000269985		RP1-232P20.1	antisense
6	5435073	5435073	-3.8567	3.93957	5291263	5291621	Upstream	ENSG00000220446		RP3-520B18.1	pseudogene
10	48643207	48643207	-3.85615	3.9386	48425815	48438976	Upstream	ENSG00000107623	growth differentiation factor 10 [Source:HGNC Symbol;Acc:4215]	GDF10	protein_coding
10	48643207	48643207	-3.85615	3.9386	48736874	48827966	Downstream	ENSG00000183675	protein tyrosine phosphatase, non-receptor type 20B [Source:HGNC Symbol;Acc:23423]	PTPN20B	protein_coding
6	32492453	32492453	-3.85486	3.93631	32485120	32498064	Overlaps	ENSG00000198502	major histocompatibility complex, class II, DR beta 5 [Source:HGNC Symbol;Acc:4953]	HLA-DRB5	protein_coding
6	32492453	32492453	-3.85486	3.93631	32517717	32517867	Downstream	ENSG00000251916	RNA, U1 small nuclear 61, pseudogene [Source:HGNC Symbol;Acc:48403]	RNU1-61P	snRNA
7	126543789	126543789	-3.85459	3.93583	126508821	126510586	Upstream	ENSG00000224981		AC000367.1	pseudogene
7	126543789	126543789	-3.85459	3.93583	126621021	126621832	Downstream	ENSG00000230820		AC000362.1	pseudogene
8	43838168	43838168	-3.85439	3.93548	43529413	43529734	Upstream	ENSG00000253198		RP11-643N23.1	pseudogene
8	43838168	43838168	-3.85439	3.93548	47172182	47172472	Downstream	ENSG00000255915		AC113134.1	pseudogene
20	22700990	22700990	-3.8535	3.9339	22656710	22665982	Upstream	ENSG00000230400		RP11-359G22.2	lincRNA
20	22700990	22700990	-3.8535	3.9339	22713440	22714727	Downstream	ENSG00000215553	keratin 18 pseudogene 3 [Source:HGNC Symbol;Acc:16540]	KRT18P3	pseudogene
13	85077931	85077931	-3.85196	3.93115	84594462	84594897	Upstream	ENSG00000224188	ubiquitin-conjugating enzyme E2D 3 pseudogene 4 [Source:HGNC Symbol;Acc:39391]	UBE2D3P4	pseudogene
13	85077931	85077931	-3.85196	3.93115	85094238	85095703	Downstream	ENSG00000228597	MT-ND4 pseudogene 1 [Source:HGNC Symbol;Acc:42035]	MTND4P1	pseudogene
6	81279016	81279016	-3.84546	3.91964	82201156	82462491	Downstream	ENSG00000112773	family with sequence similarity 46, member A [Source:HGNC Symbol;Acc:18345]	FAM46A	protein_coding
6	81279016	81279016	-3.84546	3.91964	81265558	81266906	Upstream	ENSG00000216352		RP11-486E2.1	pseudogene
11	93972640	93972640	-3.83843	3.9072	93971316	94012372	Overlaps	ENSG00000250519		RP11-680H20.2	lincRNA
11	93972640	93972640	-3.83843	3.9072	94038759	94040887	Downstream	ENSG00000183560	folate receptor 4, delta (putative) [Source:HGNC Symbol;Acc:32565]	FOLR4	protein_coding
7	144477766	144477766	-3.83685	3.9044	144546848	144547177	Downstream	ENSG00000200673	RNA, 7SK small nuclear pseudogene 174 [Source:HGNC Symbol;Acc:45898]	RN7SKP174	misc_RNA
7	144477766	144477766	-3.83685	3.9044	144344279	144345668	Upstream	ENSG00000243746	eukaryotic translation elongation factor 1 alpha 1 pseudogene 10 [Source:HGNC Symbol;Acc:3205]	EEF1A1P10	pseudogene
12	38208776	38208776	-3.83518	3.90145	37969251	37970186	Upstream	ENSG00000258368		RP11-125N22.2	pseudogene
12	38208776	38208776	-3.83518	3.90145	38472331	38472801	Downstream	ENSG00000257173		RP11-297L6.2	pseudogene
11	58073471	58073471	-3.83507	3.90126	58059298	58060237	Upstream	ENSG00000272900	olfactory receptor, family 10, subfamily Q, member 2 pseudogene [Source:HGNC Symbol;Acc:15135]	OR10Q2P	pseudogene
11	58073471	58073471	-3.83507	3.90126	58085109	58085847	Downstream	ENSG00000255218	olfactory receptor, family 5, subfamily BC, member 1 pseudogene [Source:HGNC Symbol;Acc:15272]	OR5BC1P	pseudogene
7	58038942	58038942	-3.83493	3.901	57895015	57895957	Upstream	ENSG00000271696		RP11-548K12.13	pseudogene
7	58038942	58038942	-3.83493	3.901	61821869	61822186	Downstream	ENSG00000233918		RP11-715L17.1	pseudogene
16	7523764	7523764	-3.83415	3.89963	7664232	7664994	Downstream	ENSG00000261198		RP11-26O3.1	antisense
16	7523764	7523764	-3.83415	3.89963	7481218	7481297	Upstream	ENSG00000252405	Small nucleolar RNA Me28S-Am2634 [Source:RFAM;Acc:RF00537]	snoMe28S-Am2634	snoRNA
16	35158694	35158694	-3.83226	3.89629	35146491	35146887	Upstream	ENSG00000261084	protein phosphatase 1, regulatory (inhibitor) subunit 1A pseudogene 2 [Source:HGNC Symbol;Acc:16317]	PPP1R1AP2	pseudogene
16	35158694	35158694	-3.83226	3.89629	46503253	46603009	Downstream	ENSG00000261239	ankyrin repeat domain 26 pseudogene 1 [Source:HGNC Symbol;Acc:32955]	ANKRD26P1	pseudogene
20	29810732	29810732	-3.83134	3.89467	29845467	29847435	Downstream	ENSG00000215547	defensin, beta 115 [Source:HGNC Symbol;Acc:18096]	DEFB115	protein_coding
20	29810732	29810732	-3.83134	3.89467	29637799	29638060	Upstream	ENSG00000238151	myeloid/lymphoid or mixed-lineage leukemia (trithorax homolog, Drosophila); translocated to, 10 pseudogene 1 [Source:HGNC Symbol;Acc:15794]	MLLT10P1	pseudogene
4	70481202	70481202	-3.83083	3.89377	70454912	70518967	Overlaps	ENSG00000270386	UDP glucuronosyltransferase 2 family, polypeptide A1, complex locus [Source:HGNC Symbol;Acc:12542]	UGT2A1	protein_coding
4	70481202	70481202	-3.83083	3.89377	70586880	70653679	Downstream	ENSG00000173597	sulfotransferase family, cytosolic, 1B, member 1 [Source:HGNC Symbol;Acc:17845]	SULT1B1	protein_coding
17	73573160	73573160	-3.83015	3.89256	73521161	73571289	Upstream	ENSG00000073350	lethal giant larvae homolog 2 (Drosophila) [Source:HGNC Symbol;Acc:6629]	LLGL2	protein_coding
17	73573160	73573160	-3.83015	3.89256	73584139	73622929	Downstream	ENSG00000266714	myosin XVB pseudogene [Source:HGNC Symbol;Acc:14083]	MYO15B	protein_coding
4	132274569	132274569	-3.82968	3.89174	132301168	132462552	Downstream	ENSG00000250102		RP11-314N14.1	lincRNA
4	132274569	132274569	-3.82968	3.89174	132194397	132194503	Upstream	ENSG00000206782	RNA, U6 small nuclear 224, pseudogene [Source:HGNC Symbol;Acc:47187]	RNU6-224P	snRNA
6	32491461	32491461	-3.82929	3.89105	32485120	32498064	Overlaps	ENSG00000198502	major histocompatibility complex, class II, DR beta 5 [Source:HGNC Symbol;Acc:4953]	HLA-DRB5	protein_coding
6	32491461	32491461	-3.82929	3.89105	32517717	32517867	Downstream	ENSG00000251916	RNA, U1 small nuclear 61, pseudogene [Source:HGNC Symbol;Acc:48403]	RNU1-61P	snRNA
11	93972666	93972666	-3.82703	3.88706	93971316	94012372	Overlaps	ENSG00000250519		RP11-680H20.2	lincRNA
11	93972666	93972666	-3.82703	3.88706	94038759	94040887	Downstream	ENSG00000183560	folate receptor 4, delta (putative) [Source:HGNC Symbol;Acc:32565]	FOLR4	protein_coding
6	116961996	116961996	-3.82454	3.88267	116956781	116989957	Overlaps	ENSG00000153975	zinc finger with UFM1-specific peptidase domain [Source:HGNC Symbol;Acc:21224]	ZUFSP	protein_coding
6	116961996	116961996	-3.82454	3.88267	117002350	117063029	Downstream	ENSG00000196911	karyopherin alpha 5 (importin alpha 6) [Source:HGNC Symbol;Acc:6398]	KPNA5	protein_coding
5	96636993	96636993	-3.82444	3.88249	96559075	96563661	Upstream	ENSG00000251054		CTD-2215E18.3	lincRNA
5	96636993	96636993	-3.82444	3.88249	96672562	96672744	Downstream	ENSG00000249761		CTD-2278B20.1	pseudogene
6	32542290	32542290	-3.8225	3.87907	32546546	32557625	Downstream	ENSG00000196126	major histocompatibility complex, class II, DR beta 1 [Source:HGNC Symbol;Acc:4948]	HLA-DRB1	protein_coding	SARCOIDOSIS SUSCEPTIBILITY TO 1	181000
6	32542290	32542290	-3.8225	3.87907	32520490	32527799	Upstream	ENSG00000229391	major histocompatibility complex, class II, DR beta 6 (pseudogene) [Source:HGNC Symbol;Acc:4954]	HLA-DRB6	pseudogene
19	27823267	27823267	-3.82215	3.87846	28129391	28137391	Downstream	ENSG00000267696		CTB-151G24.1	lincRNA
19	27823267	27823267	-3.82215	3.87846	24345172	24346227	Upstream	ENSG00000268442	hepatitis A virus cellular receptor 1 pseudogene 1 [Source:HGNC Symbol;Acc:44033]	HAVCR1P1	pseudogene
19	566293	566293	-3.82069	3.87589	567212	572215	Downstream	ENSG00000267751		AC009005.2	antisense
19	566293	566293	-3.82069	3.87589	544034	549919	Upstream	ENSG00000197540	granzyme M (lymphocyte met-ase 1) [Source:HGNC Symbol;Acc:4712]	GZMM	protein_coding
6	36722882	36722882	-3.82047	3.8755	36708552	36807778	Overlaps	ENSG00000124772	copine V [Source:HGNC Symbol;Acc:2318]	CPNE5	protein_coding
6	36722882	36722882	-3.82047	3.8755	36822603	36842800	Downstream	ENSG00000137168	peptidylprolyl isomerase (cyclophilin)-like 1 [Source:HGNC Symbol;Acc:9260]	PPIL1	protein_coding
1	166048575	166048575	-3.81866	3.87231	166050420	166056720	Downstream	ENSG00000203307		RP11-375H19.2	antisense
1	166048575	166048575	-3.81866	3.87231	166026679	166028709	Upstream	ENSG00000267884		AL626787.1	protein_coding
15	86923955	86923955	-3.81714	3.86964	86838880	86860404	Upstream	ENSG00000260125	AGBL1 antisense RNA 1 [Source:HGNC Symbol;Acc:48617]	AGBL1-AS1	antisense
15	86923955	86923955	-3.81714	3.86964	87173497	87174367	Downstream	ENSG00000259734		RP11-182L7.1	antisense
6	115333289	115333289	-3.81131	3.85938	115679662	115679916	Downstream	ENSG00000219619		RP11-126M14.1	pseudogene
6	115333289	115333289	-3.81131	3.85938	115188037	115188140	Upstream	ENSG00000251882	RNA, U6 small nuclear 475, pseudogene [Source:HGNC Symbol;Acc:47438]	RNU6-475P	snRNA
3	90462183	90462183	-3.81056	3.85807	90310564	90310858	Upstream	ENSG00000271024	heat shock 10kDa protein 1 pseudogene 19 [Source:HGNC Symbol;Acc:49338]	HSPE1P19	pseudogene
3	90462183	90462183	-3.81056	3.85807	93562608	93562706	Downstream	ENSG00000251727	RNA, U6 small nuclear 488, pseudogene [Source:HGNC Symbol;Acc:47451]	RNU6-488P	snRNA
6	166568518	166568518	-3.81026	3.85754	166513153	166526761	Upstream	ENSG00000231297	Small nucleolar RNA SNORD45 [Source:RFAM;Acc:RF00279]	SNORD45	lincRNA
6	166568518	166568518	-3.81026	3.85754	166571144	166582188	Downstream	ENSG00000164458	T, brachyury homolog (mouse) [Source:HGNC Symbol;Acc:11515]	T	protein_coding	NEURAL TUBE DEFECTS	182940
9	41236616	41236616	-3.8094	3.85603	41277733	41298538	Downstream	ENSG00000223781		RP11-95K23.6	lincRNA
9	41236616	41236616	-3.8094	3.85603	41214067	41217717	Upstream	ENSG00000229471		RP11-95K23.7	pseudogene
10	39136583	39136583	-3.80748	3.85266	39076135	39076239	Upstream	ENSG00000233832		RP11-96F8.1	pseudogene
10	39136583	39136583	-3.80748	3.85266	42644758	42644997	Downstream	ENSG00000229485	kinase suppressor of ras 1 pseudogene 1 [Source:HGNC Symbol;Acc:44977]	KSR1P1	pseudogene
3	110608874	110608874	-3.80655	3.85103	110612555	110790400	Downstream	ENSG00000242242	PVRL3 antisense RNA 1 [Source:HGNC Symbol;Acc:40813]	PVRL3-AS1	antisense
3	110608874	110608874	-3.80655	3.85103	110607231	110612323	Overlaps	ENSG00000206532	Uncharacterized protein [Source:UniProtKB/TrEMBL;Acc:H7C4H0]	RP11-553A10.1	protein_coding
2	90372081	90372081	-3.80547	3.84914	90458201	90458671	Downstream	ENSG00000270999	Uncharacterized protein [Source:UniProtKB/TrEMBL;Acc:S4R394]	CH17-132F21.1	protein_coding
2	90372081	90372081	-3.80547	3.84914	90300126	90300402	Upstream	ENSG00000234047		AC113612.1	pseudogene
6	81204150	81204150	-3.8036	3.84586	81179788	81180145	Upstream	ENSG00000219361		RP11-250B2.2	pseudogene
6	81204150	81204150	-3.8036	3.84586	81208913	81209109	Downstream	ENSG00000181705		RP11-11L12.2	pseudogene
4	98943681	98943681	-3.80354	3.84575	98837504	98838552	Upstream	ENSG00000250293	crystallin, zeta (quinone reductase) pseudogene 2 [Source:HGNC Symbol;Acc:49203]	CRYZP2	pseudogene
4	98943681	98943681	-3.80354	3.84575	98946541	98947391	Downstream	ENSG00000242697	ribosomal protein L5 pseudogene 12 [Source:HGNC Symbol;Acc:36221]	RPL5P12	pseudogene
22	30336356	30336356	-3.80231	3.84359	30340198	30340285	Downstream	ENSG00000221736		AC003681.1	miRNA
22	30336356	30336356	-3.80231	3.84359	30295576	30295682	Upstream	ENSG00000207455	RNA, U6 small nuclear 331, pseudogene [Source:HGNC Symbol;Acc:47294]	RNU6-331P	snRNA
5	46380326	46380683	-3.80227	3.95017	45890318	45896072	Upstream	ENSG00000250122		CTD-2013M15.1	lincRNA
5	46380326	46380683	-3.80227	3.95017	49692026	49739082	Downstream	ENSG00000170571	embigin [Source:HGNC Symbol;Acc:30465]	EMB	protein_coding
11	18963500	18963500	-3.80165	3.84243	18956532	18961268	Upstream	ENSG00000255244		RP11-583F24.8	antisense
11	18963500	18963500	-3.80165	3.84243	18977602	18978562	Downstream	ENSG00000254738		RP11-583F24.4	pseudogene
11	54718604	54718604	-3.7998	3.83918	55029658	55038595	Downstream	ENSG00000150244	tripartite motif containing 48 [Source:HGNC Symbol;Acc:19021]	TRIM48	protein_coding
11	54718604	54718604	-3.7998	3.83918	51526871	51527800	Upstream	ENSG00000237610	olfactory receptor, family 4, subfamily C, member 50 pseudogene [Source:HGNC Symbol;Acc:31274]	OR4C50P	pseudogene
11	42142948	42142948	-3.79953	3.83871	42014935	42185401	Overlaps	ENSG00000255300		RP11-148I19.1	lincRNA
11	42142948	42142948	-3.79953	3.83871	42204842	42275262	Downstream	ENSG00000255109		CTD-2572N17.1	lincRNA
6	81283177	81283177	-3.79637	3.83319	82201156	82462491	Downstream	ENSG00000112773	family with sequence similarity 46, member A [Source:HGNC Symbol;Acc:18345]	FAM46A	protein_coding
6	81283177	81283177	-3.79637	3.83319	81265558	81266906	Upstream	ENSG00000216352		RP11-486E2.1	pseudogene
19	23603071	23603071	-3.79575	3.83211	23582035	23598877	Upstream	ENSG00000269416		CTB-175P5.4	lincRNA
19	23603071	23603071	-3.79575	3.83211	23627064	23627991	Downstream	ENSG00000268908	vomeronasal 1 receptor 92 pseudogene [Source:HGNC Symbol;Acc:37412]	VN1R92P	pseudogene
21	10085228	10085228	-3.79502	3.83083	9937936	9938018	Upstream	ENSG00000239107		CR392039.1	miRNA
21	10085228	10085228	-3.79502	3.83083	10199943	10200025	Downstream	ENSG00000263839		CR381653.1	miRNA
11	58012841	58012841	-3.78842	3.81927	58034264	58035732	Downstream	ENSG00000172772	olfactory receptor, family 10, subfamily W, member 1 [Source:HGNC Symbol;Acc:15139]	OR10W1	protein_coding
11	58012841	58012841	-3.78842	3.81927	58009515	58010569	Upstream	ENSG00000254589	eukaryotic translation initiation factor 4A2 pseudogene 3 [Source:HGNC Symbol;Acc:45100]	EIF4A2P3	pseudogene
7	56800949	56800949	-3.78703	3.81684	56706636	56718389	Upstream	ENSG00000228303		RP11-10F11.2	pseudogene
7	56800949	56800949	-3.78703	3.81684	56943078	56949839	Downstream	ENSG00000233437		RP13-580B18.1	pseudogene
10	39126022	39126022	-3.78683	3.81651	39076135	39076239	Upstream	ENSG00000233832		RP11-96F8.1	pseudogene
10	39126022	39126022	-3.78683	3.81651	42644758	42644997	Downstream	ENSG00000229485	kinase suppressor of ras 1 pseudogene 1 [Source:HGNC Symbol;Acc:44977]	KSR1P1	pseudogene
10	48656562	48656562	-3.78638	3.81571	48425815	48438976	Upstream	ENSG00000107623	growth differentiation factor 10 [Source:HGNC Symbol;Acc:4215]	GDF10	protein_coding
10	48656562	48656562	-3.78638	3.81571	48736874	48827966	Downstream	ENSG00000183675	protein tyrosine phosphatase, non-receptor type 20B [Source:HGNC Symbol;Acc:23423]	PTPN20B	protein_coding
10	39127237	39127237	-3.78463	3.81265	39076135	39076239	Upstream	ENSG00000233832		RP11-96F8.1	pseudogene
10	39127237	39127237	-3.78463	3.81265	42644758	42644997	Downstream	ENSG00000229485	kinase suppressor of ras 1 pseudogene 1 [Source:HGNC Symbol;Acc:44977]	KSR1P1	pseudogene
3	4199377	4199377	-3.78455	3.81251	4344988	4359251	Downstream	ENSG00000170364	SET domain and mariner transposase fusion gene [Source:HGNC Symbol;Acc:10762]	SETMAR	protein_coding
3	4199377	4199377	-3.78455	3.81251	4023665	4025979	Upstream	ENSG00000229241	polyribonucleotide nucleotidyltransferase 1 pseudogene 1 [Source:HGNC Symbol;Acc:44468]	PNPT1P1	pseudogene
12	37877017	37878639	-3.78024	3.80992	34402416	34402893	Upstream	ENSG00000256614		RP13-7D7.1	pseudogene
12	37877017	37878639	-3.78024	3.80992	37935814	37936188	Downstream	ENSG00000257794		RP11-125N22.4	pseudogene
1	176283122	176283122	-3.77958	3.80384	176274808	176275231	Upstream	ENSG00000231020		RP11-357J22.1	pseudogene
1	176283122	176283122	-3.77958	3.80384	176336835	176337537	Downstream	ENSG00000225904	mortality factor 4 like 1 pseudogene 7 [Source:HGNC Symbol;Acc:39259]	MORF4L1P7	pseudogene
6	36723320	36723320	-3.77754	3.80028	36708552	36807778	Overlaps	ENSG00000124772	copine V [Source:HGNC Symbol;Acc:2318]	CPNE5	protein_coding
6	36723320	36723320	-3.77754	3.80028	36822603	36842800	Downstream	ENSG00000137168	peptidylprolyl isomerase (cyclophilin)-like 1 [Source:HGNC Symbol;Acc:9260]	PPIL1	protein_coding
19	23603448	23603448	-3.77654	3.79854	23582035	23598877	Upstream	ENSG00000269416		CTB-175P5.4	lincRNA
19	23603448	23603448	-3.77654	3.79854	23627064	23627991	Downstream	ENSG00000268908	vomeronasal 1 receptor 92 pseudogene [Source:HGNC Symbol;Acc:37412]	VN1R92P	pseudogene
11	58110895	58110895	-3.77621	3.79796	58085109	58085847	Upstream	ENSG00000255218	olfactory receptor, family 5, subfamily BC, member 1 pseudogene [Source:HGNC Symbol;Acc:15272]	OR5BC1P	pseudogene
11	58110895	58110895	-3.77621	3.79796	58111210	58112137	Downstream	ENSG00000255431	olfactory receptor, family 5, subfamily B, member 19 pseudogene [Source:HGNC Symbol;Acc:15269]	OR5B19P	pseudogene
3	21011988	21012010	-3.77495	3.79799	21179755	21179833	Downstream	ENSG00000221659		AC104441.1	miRNA
3	21011988	21012010	-3.77495	3.79799	20549136	20549248	Upstream	ENSG00000206807	RNA, U6 small nuclear 815, pseudogene [Source:HGNC Symbol;Acc:47778]	RNU6-815P	snRNA
6	87585752	87585752	-3.77273	3.79191	87478240	87478650	Upstream	ENSG00000219190		RP1-253B10.2	pseudogene
6	87585752	87585752	-3.77273	3.79191	87606836	87607139	Downstream	ENSG00000217769		RP11-76H14.2	pseudogene
20	29814311	29814311	-3.77218	3.79094	29845467	29847435	Downstream	ENSG00000215547	defensin, beta 115 [Source:HGNC Symbol;Acc:18096]	DEFB115	protein_coding
20	29814311	29814311	-3.77218	3.79094	29637799	29638060	Upstream	ENSG00000238151	myeloid/lymphoid or mixed-lineage leukemia (trithorax homolog, Drosophila); translocated to, 10 pseudogene 1 [Source:HGNC Symbol;Acc:15794]	MLLT10P1	pseudogene
3	90479776	90480420	-3.77087	3.81782	90310564	90310858	Upstream	ENSG00000271024	heat shock 10kDa protein 1 pseudogene 19 [Source:HGNC Symbol;Acc:49338]	HSPE1P19	pseudogene
3	90479776	90480420	-3.77087	3.81782	93562608	93562706	Downstream	ENSG00000251727	RNA, U6 small nuclear 488, pseudogene [Source:HGNC Symbol;Acc:47451]	RNU6-488P	snRNA
6	32553598	32553598	-3.77082	3.78859	32546546	32557625	Overlaps	ENSG00000196126	major histocompatibility complex, class II, DR beta 1 [Source:HGNC Symbol;Acc:4948]	HLA-DRB1	protein_coding	SARCOIDOSIS SUSCEPTIBILITY TO 1	181000
6	32553598	32553598	-3.77082	3.78859	32595956	32614839	Downstream	ENSG00000196735	major histocompatibility complex, class II, DQ alpha 1 [Source:HGNC Symbol;Acc:4942]	HLA-DQA1	protein_coding	Idiopathic achalasia	930
7	110930495	110930495	-3.77059	3.78817	111034931	111035099	Downstream	ENSG00000243621		AC003989.3	pseudogene
7	110930495	110930495	-3.77059	3.78817	110749324	110749413	Upstream	ENSG00000238922	Small nucleolar RNA U13 [Source:RFAM;Acc:RF01210]	snoU13	snoRNA
2	79333803	79333803	-3.76992	3.78702	79312156	79315145	Upstream	ENSG00000172023	regenerating islet-derived 1 beta [Source:HGNC Symbol;Acc:9952]	REG1B	protein_coding
2	79333803	79333803	-3.76992	3.78702	79347488	79350545	Downstream	ENSG00000115386	regenerating islet-derived 1 alpha [Source:HGNC Symbol;Acc:9951]	REG1A	protein_coding
11	25562685	25562685	-3.76844	3.78445	25558824	25558917	Upstream	ENSG00000265837		AC015820.1	miRNA
11	25562685	25562685	-3.76844	3.78445	25610021	25610389	Downstream	ENSG00000240298	ribosomal protein L36a pseudogene 40 [Source:HGNC Symbol;Acc:36300]	RPL36AP40	pseudogene
16	34765942	34765942	-3.7672	3.78229	34763493	34763688	Upstream	ENSG00000261733		RP11-80F22.8	pseudogene
16	34765942	34765942	-3.7672	3.78229	34777650	34778016	Downstream	ENSG00000259996	retinoic acid receptor responder (tazarotene induced) 2 pseudogene 8 [Source:HGNC Symbol;Acc:48707]	RARRES2P8	pseudogene
17	51829180	51829180	-3.7669	3.78177	51758991	51759472	Upstream	ENSG00000262384		RP11-312B18.1	pseudogene
17	51829180	51829180	-3.7669	3.78177	51834350	51835231	Downstream	ENSG00000233380	ribosomal protein S2 pseudogene 48 [Source:HGNC Symbol;Acc:35985]	RPS2P48	pseudogene
7	57998945	57998945	-3.76679	3.78157	57895015	57895957	Upstream	ENSG00000271696		RP11-548K12.13	pseudogene
7	57998945	57998945	-3.76679	3.78157	61821869	61822186	Downstream	ENSG00000233918		RP11-715L17.1	pseudogene
3	93513776	93516050	-3.76639	3.84888	90310564	90310858	Upstream	ENSG00000271024	heat shock 10kDa protein 1 pseudogene 19 [Source:HGNC Symbol;Acc:49338]	HSPE1P19	pseudogene
3	93513776	93516050	-3.76639	3.84888	93562608	93562706	Downstream	ENSG00000251727	RNA, U6 small nuclear 488, pseudogene [Source:HGNC Symbol;Acc:47451]	RNU6-488P	snRNA
10	58937571	58937571	-3.76448	3.77756	59064239	59064319	Downstream	ENSG00000264747	microRNA 3924 [Source:HGNC Symbol;Acc:38984]	MIR3924	miRNA
10	58937571	58937571	-3.76448	3.77756	58355723	58355791	Upstream	ENSG00000238707	Small nucleolar RNA SNORD2 [Source:RFAM;Acc:RF01299]	SNORD2	snoRNA
6	32482067	32482067	-3.76438	3.77737	32485120	32498064	Downstream	ENSG00000198502	major histocompatibility complex, class II, DR beta 5 [Source:HGNC Symbol;Acc:4953]	HLA-DRB5	protein_coding
6	32482067	32482067	-3.76438	3.77737	32427598	32441277	Upstream	ENSG00000196301	major histocompatibility complex, class II, DR beta 9 (pseudogene) [Source:HGNC Symbol;Acc:4957]	HLA-DRB9	pseudogene
6	32553322	32553322	-3.76302	3.77501	32546546	32557625	Overlaps	ENSG00000196126	major histocompatibility complex, class II, DR beta 1 [Source:HGNC Symbol;Acc:4948]	HLA-DRB1	protein_coding	SARCOIDOSIS SUSCEPTIBILITY TO 1	181000
6	32553322	32553322	-3.76302	3.77501	32595956	32614839	Downstream	ENSG00000196735	major histocompatibility complex, class II, DQ alpha 1 [Source:HGNC Symbol;Acc:4942]	HLA-DQA1	protein_coding	Idiopathic achalasia	930
3	59776758	59776758	-3.76255	3.77421	59735036	61237133	Overlaps	ENSG00000189283	fragile histidine triad [Source:HGNC Symbol;Acc:3701]	FHIT	protein_coding	Hereditary clear cell renal cell carcinoma	422526
3	59776758	59776758	-3.76255	3.77421	59957215	59957583	Downstream	ENSG00000269415	nasopharyngeal carcinoma, down-regulated 1 [Source:HGNC Symbol;Acc:13392]	NPCDR1	protein_coding
10	36299359	36299359	-3.76215	3.77351	36185802	36187891	Upstream	ENSG00000227313		RP11-309N24.1	lincRNA
10	36299359	36299359	-3.76215	3.77351	36378014	36378317	Downstream	ENSG00000227475		RP11-810B23.1	lincRNA
10	27260971	27260971	-3.76138	3.77216	27232252	27233347	Upstream	ENSG00000236983	long intergenic non-protein coding RNA 614 [Source:HGNC Symbol;Acc:30165]	LINC00614	lincRNA
10	27260971	27260971	-3.76138	3.77216	27280843	27389421	Downstream	ENSG00000107890	ankyrin repeat domain 26 [Source:HGNC Symbol;Acc:29186]	ANKRD26	protein_coding	Autosomal thrombocytopenia with normal platelets	168629
5	160667922	160667922	-3.75834	3.76689	160657057	160657154	Upstream	ENSG00000221002		AC022120.1	miRNA
5	160667922	160667922	-3.75834	3.76689	160715436	160976050	Downstream	ENSG00000145864	gamma-aminobutyric acid (GABA) A receptor, beta 2 [Source:HGNC Symbol;Acc:4082]	GABRB2	protein_coding
21	25428737	25428737	-3.75755	3.76552	25415572	25422601	Upstream	ENSG00000226996		AP000477.3	lincRNA
21	25428737	25428737	-3.75755	3.76552	25527484	25560655	Downstream	ENSG00000224018		AP000470.2	lincRNA
7	61085010	61085319	-3.75742	3.77965	57895015	57895957	Upstream	ENSG00000271696		RP11-548K12.13	pseudogene
7	61085010	61085319	-3.75742	3.77965	61821869	61822186	Downstream	ENSG00000233918		RP11-715L17.1	pseudogene
20	26257953	26257953	-3.75404	3.75944	26171625	26174582	Upstream	ENSG00000238129		RP3-410C9.2	lincRNA
20	26257953	26257953	-3.75404	3.75944	29449474	29449652	Downstream	ENSG00000204555		RP4-610C12.2	pseudogene
20	19057442	19057442	-3.75322	3.75801	19106429	19106551	Downstream	ENSG00000264669		AL136090.1	miRNA
20	19057442	19057442	-3.75322	3.75801	18794370	18795033	Upstream	ENSG00000132631	SCP2 sterol-binding domain containing 1 [Source:HGNC Symbol;Acc:16211]	SCP2D1	protein_coding
20	37878858	37878858	-3.75093	3.75404	37842420	37853391	Upstream	ENSG00000230324		RP4-705O1.1	lincRNA
20	37878858	37878858	-3.75093	3.75404	37900183	37900258	Downstream	ENSG00000211534		AL121588.1	miRNA
20	23487563	23487563	-3.75053	3.75335	23497521	23498706	Downstream	ENSG00000260202		RP3-333B15.4	lincRNA
20	23487563	23487563	-3.75053	3.75335	23471738	23476655	Upstream	ENSG00000125815	cystatin 8 (cystatin-related epididymal specific) [Source:HGNC Symbol;Acc:2480]	CST8	protein_coding
19	23608955	23608955	-3.75043	3.75318	23582035	23598877	Upstream	ENSG00000269416		CTB-175P5.4	lincRNA
19	23608955	23608955	-3.75043	3.75318	23627064	23627991	Downstream	ENSG00000268908	vomeronasal 1 receptor 92 pseudogene [Source:HGNC Symbol;Acc:37412]	VN1R92P	pseudogene
7	110718313	110718313	-3.74775	3.74854	110568374	110568453	Upstream	ENSG00000221279		AC005161.1	miRNA
7	110718313	110718313	-3.74775	3.74854	110731062	110765510	Downstream	ENSG00000173114	leucine rich repeat neuronal 3 [Source:HGNC Symbol;Acc:17200]	LRRN3	protein_coding
3	41867029	41867029	-3.7471	3.74742	41808107	41808411	Upstream	ENSG00000222942	RNA, 7SK small nuclear pseudogene 58 [Source:HGNC Symbol;Acc:45782]	RN7SKP58	misc_RNA
3	41867029	41867029	-3.7471	3.74742	41900842	41901086	Downstream	ENSG00000223513	ATPase, H+ transporting, lysosomal 9kDa, V0 subunit e1 pseudogene 2 [Source:HGNC Symbol;Acc:41936]	ATP6V0E1P2	pseudogene
1	118293039	118293039	-3.7454	3.74446	118242651	118242864	Upstream	ENSG00000270719		RP11-134N8.2	pseudogene
1	118293039	118293039	-3.7454	3.74446	118320709	118321128	Downstream	ENSG00000228217		AL390877.1	pseudogene
7	124757933	124757933	-3.74431	3.74258	124791380	124793665	Downstream	ENSG00000224899		RP11-3B12.5	lincRNA
7	124757933	124757933	-3.74431	3.74258	124673507	124675355	Upstream	ENSG00000186676	eukaryotic translation elongation factor 1 gamma pseudogene 1 [Source:HGNC Symbol;Acc:44556]	EEF1GP1	pseudogene
11	4557520	4557520	-3.7443	3.74257	4566421	4567374	Downstream	ENSG00000197790	olfactory receptor, family 52, subfamily M, member 1 [Source:HGNC Symbol;Acc:15225]	OR52M1	protein_coding
11	4557520	4557520	-3.7443	3.74257	4536196	4537154	Upstream	ENSG00000226616	olfactory receptor, family 52, subfamily M, member 2 pseudogene [Source:HGNC Symbol;Acc:15226]	OR52M2P	pseudogene
6	32526526	32526526	-3.73956	3.73437	32546546	32557625	Downstream	ENSG00000196126	major histocompatibility complex, class II, DR beta 1 [Source:HGNC Symbol;Acc:4948]	HLA-DRB1	protein_coding	SARCOIDOSIS SUSCEPTIBILITY TO 1	181000
6	32526526	32526526	-3.73956	3.73437	32520490	32527799	Overlaps	ENSG00000229391	major histocompatibility complex, class II, DR beta 6 (pseudogene) [Source:HGNC Symbol;Acc:4954]	HLA-DRB6	pseudogene
20	51239511	51239511	-3.73955	3.73437	51288456	51307468	Downstream	ENSG00000232294		RP4-715N11.2	lincRNA
20	51239511	51239511	-3.73955	3.73437	51127791	51128107	Upstream	ENSG00000234821	mitochondrial ribosomal protein S33 pseudogene 4 [Source:HGNC Symbol;Acc:29767]	MRPS33P4	pseudogene
10	53707596	53707596	-3.73533	3.72707	53990502	54073888	Downstream	ENSG00000236671	PRKG1 antisense RNA 1 [Source:HGNC Symbol;Acc:45029]	PRKG1-AS1	antisense
10	53707596	53707596	-3.73533	3.72707	53455247	53459355	Upstream	ENSG00000177613	cleavage stimulation factor, 3' pre-RNA, subunit 2, 64kDa, tau variant [Source:HGNC Symbol;Acc:17086]	CSTF2T	protein_coding
6	30345556	30345556	-3.73436	3.7254	30330889	30332057	Upstream	ENSG00000236405	ubiquilin 1 pseudogene 1 [Source:HGNC Symbol;Acc:21633]	UBQLN1P1	pseudogene
6	30345556	30345556	-3.73436	3.7254	30382492	30387096	Downstream	ENSG00000226577	MHC class I polypeptide-related sequence C (pseudogene) [Source:HGNC Symbol;Acc:7092]	MICC	pseudogene
20	22308036	22308036	-3.73349	3.7239	22260866	22263310	Upstream	ENSG00000225321		RP5-828K20.2	lincRNA
20	22308036	22308036	-3.73349	3.7239	22324331	22324568	Downstream	ENSG00000270838		RP5-1004I9.2	pseudogene
7	134856574	134856574	-3.73284	3.72277	134853155	134854299	Upstream	ENSG00000272941		RP11-134L10.1	antisense
7	134856574	134856574	-3.73284	3.72277	134868590	134896316	Downstream	ENSG00000105875	WD repeat domain 91 [Source:HGNC Symbol;Acc:24997]	WDR91	protein_coding
11	108879256	108879256	-3.73251	3.72221	108991605	108991713	Downstream	ENSG00000200613	RNA, 5S ribosomal pseudogene 349 [Source:HGNC Symbol;Acc:43249]	RNA5SP349	rRNA
11	108879256	108879256	-3.73251	3.72221	108876244	108876350	Upstream	ENSG00000201243	RNA, U6 small nuclear 654, pseudogene [Source:HGNC Symbol;Acc:47617]	RNU6-654P	snRNA
7	61670366	61670366	-3.7321	3.72149	57895015	57895957	Upstream	ENSG00000271696		RP11-548K12.13	pseudogene
7	61670366	61670366	-3.7321	3.72149	61821869	61822186	Downstream	ENSG00000233918		RP11-715L17.1	pseudogene
1	238011742	238011742	-3.73199	3.7213	238025475	238091621	Downstream	ENSG00000237250		RP11-193H5.1	antisense
1	238011742	238011742	-3.73199	3.7213	237718340	237718471	Upstream	ENSG00000252290	Small nucleolar RNA SNORA25 [Source:RFAM;Acc:RF00402]	SNORA25	snoRNA
6	32490820	32490820	-3.73149	3.72045	32485120	32498064	Overlaps	ENSG00000198502	major histocompatibility complex, class II, DR beta 5 [Source:HGNC Symbol;Acc:4953]	HLA-DRB5	protein_coding
6	32490820	32490820	-3.73149	3.72045	32517717	32517867	Downstream	ENSG00000251916	RNA, U1 small nuclear 61, pseudogene [Source:HGNC Symbol;Acc:48403]	RNU1-61P	snRNA
6	8668035	8668035	-3.73051	3.71875	8652370	8654079	Upstream	ENSG00000251164	hepatocellular carcinoma up-regulated long non-coding RNA [Source:HGNC Symbol;Acc:34232]	HULC	lincRNA
6	8668035	8668035	-3.73051	3.71875	8784411	8785678	Downstream	ENSG00000230939		RP11-314C16.1	lincRNA
6	61898745	61898745	-3.73041	3.71858	58488888	58513860	Upstream	ENSG00000223633		RP11-143A22.1	lincRNA
6	61898745	61898745	-3.73041	3.71858	61996403	61996816	Downstream	ENSG00000220030		RP1-91N13.1	pseudogene
20	29805352	29805780	-3.73032	3.72394	29845467	29847435	Downstream	ENSG00000215547	defensin, beta 115 [Source:HGNC Symbol;Acc:18096]	DEFB115	protein_coding
20	29805352	29805780	-3.73032	3.72394	29637799	29638060	Upstream	ENSG00000238151	myeloid/lymphoid or mixed-lineage leukemia (trithorax homolog, Drosophila); translocated to, 10 pseudogene 1 [Source:HGNC Symbol;Acc:15794]	MLLT10P1	pseudogene
9	11987337	11987337	-3.73024	3.71829	11275314	11276314	Upstream	ENSG00000230365		RP11-23D5.1	lincRNA
9	11987337	11987337	-3.73024	3.71829	12098660	12159147	Downstream	ENSG00000224935		RP11-74C3.1	lincRNA
3	90459993	90459996	-3.73007	3.718	90310564	90310858	Upstream	ENSG00000271024	heat shock 10kDa protein 1 pseudogene 19 [Source:HGNC Symbol;Acc:49338]	HSPE1P19	pseudogene
3	90459993	90459996	-3.73007	3.718	93562608	93562706	Downstream	ENSG00000251727	RNA, U6 small nuclear 488, pseudogene [Source:HGNC Symbol;Acc:47451]	RNU6-488P	snRNA
7	144477853	144477853	-3.72907	3.71628	144546848	144547177	Downstream	ENSG00000200673	RNA, 7SK small nuclear pseudogene 174 [Source:HGNC Symbol;Acc:45898]	RN7SKP174	misc_RNA
7	144477853	144477853	-3.72907	3.71628	144344279	144345668	Upstream	ENSG00000243746	eukaryotic translation elongation factor 1 alpha 1 pseudogene 10 [Source:HGNC Symbol;Acc:3205]	EEF1A1P10	pseudogene
7	61056068	61057243	-3.72732	3.72524	57895015	57895957	Upstream	ENSG00000271696		RP11-548K12.13	pseudogene
7	61056068	61057243	-3.72732	3.72524	61821869	61822186	Downstream	ENSG00000233918		RP11-715L17.1	pseudogene
16	35198187	35198467	-3.72392	3.86216	35146491	35146887	Upstream	ENSG00000261084	protein phosphatase 1, regulatory (inhibitor) subunit 1A pseudogene 2 [Source:HGNC Symbol;Acc:16317]	PPP1R1AP2	pseudogene
16	35198187	35198467	-3.72392	3.86216	46503253	46603009	Downstream	ENSG00000261239	ankyrin repeat domain 26 pseudogene 1 [Source:HGNC Symbol;Acc:32955]	ANKRD26P1	pseudogene
22	27792407	27792407	-3.72252	3.705	27727748	27775226	Upstream	ENSG00000230051		CTA-929C8.8	lincRNA
22	27792407	27792407	-3.72252	3.705	27853208	27856021	Downstream	ENSG00000227880		RP11-46E17.6	lincRNA
10	36299260	36299260	-3.7183	3.69774	36185802	36187891	Upstream	ENSG00000227313		RP11-309N24.1	lincRNA
10	36299260	36299260	-3.7183	3.69774	36378014	36378317	Downstream	ENSG00000227475		RP11-810B23.1	lincRNA
10	39133081	39133081	-3.71807	3.69734	39076135	39076239	Upstream	ENSG00000233832		RP11-96F8.1	pseudogene
10	39133081	39133081	-3.71807	3.69734	42644758	42644997	Downstream	ENSG00000229485	kinase suppressor of ras 1 pseudogene 1 [Source:HGNC Symbol;Acc:44977]	KSR1P1	pseudogene
6	70208453	70208453	-3.71734	3.6961	69924622	69924702	Upstream	ENSG00000265498		AL158051.1	miRNA
6	70208453	70208453	-3.71734	3.6961	70331265	70331364	Downstream	ENSG00000265362		AL358133.1	miRNA
11	41939024	41939024	-3.71678	3.69512	41898184	41898628	Upstream	ENSG00000254822		RP11-375D13.3	lincRNA
11	41939024	41939024	-3.71678	3.69512	42014935	42185401	Downstream	ENSG00000255300		RP11-148I19.1	lincRNA
6	115632780	115632780	-3.71665	3.6949	115679662	115679916	Downstream	ENSG00000219619		RP11-126M14.1	pseudogene
6	115632780	115632780	-3.71665	3.6949	115188037	115188140	Upstream	ENSG00000251882	RNA, U6 small nuclear 475, pseudogene [Source:HGNC Symbol;Acc:47438]	RNU6-475P	snRNA
13	85078568	85078568	-3.71585	3.69352	84594462	84594897	Upstream	ENSG00000224188	ubiquitin-conjugating enzyme E2D 3 pseudogene 4 [Source:HGNC Symbol;Acc:39391]	UBE2D3P4	pseudogene
13	85078568	85078568	-3.71585	3.69352	85094238	85095703	Downstream	ENSG00000228597	MT-ND4 pseudogene 1 [Source:HGNC Symbol;Acc:42035]	MTND4P1	pseudogene
20	4395000	4395000	-3.7153	3.69259	4411808	4412320	Downstream	ENSG00000236387		RP11-307O10.1	lincRNA
20	4395000	4395000	-3.7153	3.69259	4201329	4229721	Upstream	ENSG00000171873	adrenoceptor alpha 1D [Source:HGNC Symbol;Acc:280]	ADRA1D	protein_coding
19	43703220	43703220	-3.71421	3.69071	43696854	43711451	Overlaps	ENSG00000243137	pregnancy specific beta-1-glycoprotein 4 [Source:HGNC Symbol;Acc:9521]	PSG4	protein_coding
19	43703220	43703220	-3.71421	3.69071	43715943	43773682	Downstream	ENSG00000183668	pregnancy specific beta-1-glycoprotein 9 [Source:HGNC Symbol;Acc:9526]	PSG9	protein_coding
5	103412819	103412819	-3.71231	3.68745	103415612	103441104	Downstream	ENSG00000251026		RP11-138J23.1	lincRNA
5	103412819	103412819	-3.71231	3.68745	102884556	102898494	Upstream	ENSG00000112874	nudix (nucleoside diphosphate linked moiety X)-type motif 12 [Source:HGNC Symbol;Acc:18826]	NUDT12	protein_coding
5	125255275	125255275	-3.71116	3.68548	125221978	125222446	Upstream	ENSG00000249904		CTC-394G3.2	pseudogene
5	125255275	125255275	-3.71116	3.68548	125302470	125303778	Downstream	ENSG00000241888	ribosomal protein SA pseudogene 37 [Source:HGNC Symbol;Acc:35844]	RPSAP37	pseudogene
6	32479924	32479924	-3.71091	3.68504	32485120	32498064	Downstream	ENSG00000198502	major histocompatibility complex, class II, DR beta 5 [Source:HGNC Symbol;Acc:4953]	HLA-DRB5	protein_coding
6	32479924	32479924	-3.71091	3.68504	32427598	32441277	Upstream	ENSG00000196301	major histocompatibility complex, class II, DR beta 9 (pseudogene) [Source:HGNC Symbol;Acc:4957]	HLA-DRB9	pseudogene
16	3479376	3479376	-3.71039	3.68415	3451235	3459370	Upstream	ENSG00000103343	zinc finger protein 174 [Source:HGNC Symbol;Acc:12963]	ZNF174	protein_coding
16	3479376	3479376	-3.71039	3.68415	3486104	3493542	Downstream	ENSG00000167981	zinc finger protein 597 [Source:HGNC Symbol;Acc:26573]	ZNF597	protein_coding
6	32469312	32469312	-3.70889	3.68158	32485120	32498064	Downstream	ENSG00000198502	major histocompatibility complex, class II, DR beta 5 [Source:HGNC Symbol;Acc:4953]	HLA-DRB5	protein_coding
6	32469312	32469312	-3.70889	3.68158	32427598	32441277	Upstream	ENSG00000196301	major histocompatibility complex, class II, DR beta 9 (pseudogene) [Source:HGNC Symbol;Acc:4957]	HLA-DRB9	pseudogene
19	28683722	28683722	-3.70884	3.68149	28556174	28616337	Upstream	ENSG00000267509		CTD-2043I16.1	lincRNA
19	28683722	28683722	-3.70884	3.68149	28785000	28804407	Downstream	ENSG00000266928		CTB-70G10.1	lincRNA
3	23986673	23986673	-3.70841	3.68076	23958036	23965183	Upstream	ENSG00000174748	ribosomal protein L15 [Source:HGNC Symbol;Acc:10306]	RPL15	protein_coding	Blackfan-Diamond anemia	124
3	23986673	23986673	-3.70841	3.68076	23986751	24022109	Downstream	ENSG00000174738	nuclear receptor subfamily 1, group D, member 2 [Source:HGNC Symbol;Acc:7963]	NR1D2	protein_coding
4	79193316	79193319	-3.70837	3.68068	79109490	79109577	Upstream	ENSG00000221183		AC093897.1	miRNA
4	79193316	79193319	-3.70837	3.68068	79300351	79300668	Downstream	ENSG00000248117	mitochondrial inner membrane organizing system 1 pseudogene 4 [Source:HGNC Symbol;Acc:44094]	MINOS1P4	pseudogene
11	42151207	42151207	-3.70817	3.68035	42014935	42185401	Overlaps	ENSG00000255300		RP11-148I19.1	lincRNA
11	42151207	42151207	-3.70817	3.68035	42204842	42275262	Downstream	ENSG00000255109		CTD-2572N17.1	lincRNA
6	32526490	32526490	-3.70808	3.6802	32546546	32557625	Downstream	ENSG00000196126	major histocompatibility complex, class II, DR beta 1 [Source:HGNC Symbol;Acc:4948]	HLA-DRB1	protein_coding	SARCOIDOSIS SUSCEPTIBILITY TO 1	181000
6	32526490	32526490	-3.70808	3.6802	32520490	32527799	Overlaps	ENSG00000229391	major histocompatibility complex, class II, DR beta 6 (pseudogene) [Source:HGNC Symbol;Acc:4954]	HLA-DRB6	pseudogene
6	32492032	32492032	-3.70672	3.67786	32485120	32498064	Overlaps	ENSG00000198502	major histocompatibility complex, class II, DR beta 5 [Source:HGNC Symbol;Acc:4953]	HLA-DRB5	protein_coding
6	32492032	32492032	-3.70672	3.67786	32517717	32517867	Downstream	ENSG00000251916	RNA, U1 small nuclear 61, pseudogene [Source:HGNC Symbol;Acc:48403]	RNU1-61P	snRNA
18	52026017	52026017	-3.70543	3.67566	51933259	51933484	Upstream	ENSG00000264350	small nuclear ribonucleoprotein polypeptide G pseudogene 2 [Source:HGNC Symbol;Acc:30999]	SNRPGP2	pseudogene
18	52026017	52026017	-3.70543	3.67566	52051804	52051933	Downstream	ENSG00000264564		RP11-61D1.2	pseudogene
2	174481094	174481094	-3.704	3.6732	174439838	174441069	Upstream	ENSG00000237016		AC013410.1	pseudogene
2	174481094	174481094	-3.704	3.6732	174570676	174570876	Downstream	ENSG00000237617		AC013410.2	pseudogene
16	35211087	35211087	-3.7035	3.67234	35146491	35146887	Upstream	ENSG00000261084	protein phosphatase 1, regulatory (inhibitor) subunit 1A pseudogene 2 [Source:HGNC Symbol;Acc:16317]	PPP1R1AP2	pseudogene
16	35211087	35211087	-3.7035	3.67234	46503253	46603009	Downstream	ENSG00000261239	ankyrin repeat domain 26 pseudogene 1 [Source:HGNC Symbol;Acc:32955]	ANKRD26P1	pseudogene
20	22703999	22703999	-3.70293	3.67137	22656710	22665982	Upstream	ENSG00000230400		RP11-359G22.2	lincRNA
20	22703999	22703999	-3.70293	3.67137	22713440	22714727	Downstream	ENSG00000215553	keratin 18 pseudogene 3 [Source:HGNC Symbol;Acc:16540]	KRT18P3	pseudogene
15	28419221	28419221	-3.70229	3.67027	28356186	28567298	Overlaps	ENSG00000128731	HECT and RLD domain containing E3 ubiquitin protein ligase 2 [Source:HGNC Symbol;Acc:4868]	HERC2	protein_coding	SKIN/HAIR/EYE PIGMENTATION VARIATION IN 1	227220
15	28419221	28419221	-3.70229	3.67027	28560798	28561102	Downstream	ENSG00000256338	ribosomal protein L41 pseudogene 2 [Source:HGNC Symbol;Acc:10357]	RPL41P2	pseudogene
18	62574646	62574646	-3.70146	3.66885	62773109	62792946	Downstream	ENSG00000263863		AC007948.1	lincRNA
18	62574646	62574646	-3.70146	3.66885	62216690	62216742	Upstream	ENSG00000252818	RNA, U7 small nuclear 146 pseudogene [Source:HGNC Symbol;Acc:45680]	RNU7-146P	snRNA
7	51415785	51415785	-3.70126	3.66851	51327126	51327864	Upstream	ENSG00000231490	ribosomal protein L7-like 1 pseudogene 2 [Source:HGNC Symbol;Acc:39484]	RPL7L1P2	pseudogene
7	51415785	51415785	-3.70126	3.66851	51449981	51452357	Downstream	ENSG00000227233	capicua transcriptional repressor pseudogene 17 [Source:HGNC Symbol;Acc:48827]	CICP17	pseudogene
19	53134358	53134358	-3.70095	3.66798	53100952	53102140	Upstream	ENSG00000268970		CTD-3099C6.11	sense_intronic
19	53134358	53134358	-3.70095	3.66798	53153690	53156537	Downstream	ENSG00000269825		CTD-3099C6.9	sense_intronic
2	116812308	116812308	-3.69816	3.66321	116225632	116226514	Upstream	ENSG00000230391	ribosomal protein SA pseudogene 23 [Source:HGNC Symbol;Acc:36742]	RPSAP23	pseudogene
2	116812308	116812308	-3.69816	3.66321	117444794	117444963	Downstream	ENSG00000271667		RP11-338I24.1	pseudogene
12	34770955	34770955	-3.69787	3.66271	34402416	34402893	Upstream	ENSG00000256614		RP13-7D7.1	pseudogene
12	34770955	34770955	-3.69787	3.66271	37935814	37936188	Downstream	ENSG00000257794		RP11-125N22.4	pseudogene
3	110545743	110545743	-3.69778	3.66256	110445868	110445968	Upstream	ENSG00000201426	Y RNA [Source:RFAM;Acc:RF00019]	Y_RNA	misc_RNA
3	110545743	110545743	-3.69778	3.66256	110607231	110612323	Downstream	ENSG00000206532	Uncharacterized protein [Source:UniProtKB/TrEMBL;Acc:H7C4H0]	RP11-553A10.1	protein_coding
22	34468643	34468643	-3.69769	3.66241	34413462	34584414	Overlaps	ENSG00000236052		LL22NC03-86D4.1	lincRNA
22	34468643	34468643	-3.69769	3.66241	34604130	34605251	Downstream	ENSG00000224404		LL22NC03-13G6.2	lincRNA
11	51121990	51121990	-3.69634	3.66009	51264009	51264094	Downstream	ENSG00000264637		AC110283.1	miRNA
11	51121990	51121990	-3.69634	3.66009	50368213	50381487	Upstream	ENSG00000214883		RP11-574M7.2	pseudogene
10	66400051	66400051	-3.69535	3.6584	66380131	66380679	Upstream	ENSG00000233900	ribosomal protein L17 pseudogene 35 [Source:HGNC Symbol;Acc:35819]	RPL17P35	pseudogene
10	66400051	66400051	-3.69535	3.6584	66522640	66522929	Downstream	ENSG00000270648	cytochrome P450, family 2, subfamily C, polypeptide 61, pseudogene [Source:HGNC Symbol;Acc:39972]	CYP2C61P	pseudogene
10	58936071	58936071	-3.69527	3.65827	59064239	59064319	Downstream	ENSG00000264747	microRNA 3924 [Source:HGNC Symbol;Acc:38984]	MIR3924	miRNA
10	58936071	58936071	-3.69527	3.65827	58355723	58355791	Upstream	ENSG00000238707	Small nucleolar RNA SNORD2 [Source:RFAM;Acc:RF01299]	SNORD2	snoRNA
17	51892622	51892622	-3.69466	3.65722	51900239	51902573	Downstream	ENSG00000141200	kinesin family member 2B [Source:HGNC Symbol;Acc:29443]	KIF2B	protein_coding
17	51892622	51892622	-3.69466	3.65722	51834350	51835231	Upstream	ENSG00000233380	ribosomal protein S2 pseudogene 48 [Source:HGNC Symbol;Acc:35985]	RPS2P48	pseudogene
11	46908262	46908262	-3.69388	3.65589	46878419	46940193	Overlaps	ENSG00000134569	low density lipoprotein receptor-related protein 4 [Source:HGNC Symbol;Acc:6696]	LRP4	protein_coding	SCLEROSTEOSIS 2	614305
11	46908262	46908262	-3.69388	3.65589	46958240	47185936	Downstream	ENSG00000149179	chromosome 11 open reading frame 49 [Source:HGNC Symbol;Acc:28720]	C11orf49	protein_coding
11	21773032	21773032	-3.69373	3.65563	22134994	22138547	Downstream	ENSG00000254820		CTD-2019O4.1	lincRNA
11	21773032	21773032	-3.69373	3.65563	21405347	21405455	Upstream	ENSG00000252816	RNA, 5S ribosomal pseudogene 337 [Source:HGNC Symbol;Acc:43237]	RNA5SP337	rRNA
15	41491621	41491621	-3.69211	3.65286	41484165	41484463	Upstream	ENSG00000240847	RNA, 7SL, cytoplasmic 497, pseudogene [Source:HGNC Symbol;Acc:46513]	RN7SL497P	misc_RNA
15	41491621	41491621	-3.69211	3.65286	41523037	41574043	Downstream	ENSG00000187446	calcineurin-like EF-hand protein 1 [Source:HGNC Symbol;Acc:17433]	CHP1	protein_coding
18	52028219	52028219	-3.69198	3.65265	51933259	51933484	Upstream	ENSG00000264350	small nuclear ribonucleoprotein polypeptide G pseudogene 2 [Source:HGNC Symbol;Acc:30999]	SNRPGP2	pseudogene
18	52028219	52028219	-3.69198	3.65265	52051804	52051933	Downstream	ENSG00000264564		RP11-61D1.2	pseudogene
5	64968509	64968509	-3.69182	3.65236	64961755	65018862	Overlaps	ENSG00000197860	small glutamine-rich tetratricopeptide repeat (TPR)-containing, beta [Source:HGNC Symbol;Acc:23567]	SGTB	protein_coding
5	64968509	64968509	-3.69182	3.65236	65018023	65167553	Downstream	ENSG00000123213	neurolysin (metallopeptidase M3 family) [Source:HGNC Symbol;Acc:16058]	NLN	protein_coding
18	35250507	35250507	-3.69124	3.65137	35237098	35237178	Upstream	ENSG00000266530	microRNA 4318 [Source:HGNC Symbol;Acc:38333]	MIR4318	miRNA
18	35250507	35250507	-3.69124	3.65137	35252652	35253139	Downstream	ENSG00000243516		RP11-19F9.1	pseudogene
6	36723447	36723447	-3.69002	3.64929	36708552	36807778	Overlaps	ENSG00000124772	copine V [Source:HGNC Symbol;Acc:2318]	CPNE5	protein_coding
6	36723447	36723447	-3.69002	3.64929	36822603	36842800	Downstream	ENSG00000137168	peptidylprolyl isomerase (cyclophilin)-like 1 [Source:HGNC Symbol;Acc:9260]	PPIL1	protein_coding
14	70818871	70818871	-3.68976	3.64885	70793069	70883701	Overlaps	ENSG00000258644	SYNJ2BP-COX16 readthrough [Source:HGNC Symbol;Acc:48350]	SYNJ2BP-COX16	processed_transcript
14	70818871	70818871	-3.68976	3.64885	70827609	70827805	Downstream	ENSG00000222640	RNA, U2 small nuclear 51, pseudogene [Source:HGNC Symbol;Acc:48544]	RNU2-51P	snRNA
15	89036219	89036219	-3.68887	3.64734	89010684	89022222	Upstream	ENSG00000181991	mitochondrial ribosomal protein S11 [Source:HGNC Symbol;Acc:14050]	MRPS11	protein_coding
15	89036219	89036219	-3.68887	3.64734	89045175	89049018	Downstream	ENSG00000271997		RP11-97O12.6	sense_intronic
6	61896066	61896066	-3.68799	3.64584	58488888	58513860	Upstream	ENSG00000223633		RP11-143A22.1	lincRNA
6	61896066	61896066	-3.68799	3.64584	61996403	61996816	Downstream	ENSG00000220030		RP1-91N13.1	pseudogene
6	32469075	32469075	-3.68726	3.64458	32485120	32498064	Downstream	ENSG00000198502	major histocompatibility complex, class II, DR beta 5 [Source:HGNC Symbol;Acc:4953]	HLA-DRB5	protein_coding
6	32469075	32469075	-3.68726	3.64458	32427598	32441277	Upstream	ENSG00000196301	major histocompatibility complex, class II, DR beta 9 (pseudogene) [Source:HGNC Symbol;Acc:4957]	HLA-DRB9	pseudogene
3	125623712	125623712	-3.68697	3.64409	125626848	125629115	Downstream	ENSG00000248787		RP11-666A20.4	lincRNA
3	125623712	125623712	-3.68697	3.64409	125567066	125628215	Overlaps	ENSG00000241278	ectonucleotide pyrophosphatase/phosphodiesterase 7 pseudogene 4 [Source:HGNC Symbol;Acc:48687]	ENPP7P4	pseudogene
17	41438378	41438378	-3.6863	3.64295	41447213	41466567	Downstream	ENSG00000188825	long intergenic non-protein coding RNA 910 [Source:HGNC Symbol;Acc:44361]	LINC00910	lincRNA
17	41438378	41438378	-3.6863	3.64295	41368960	41383338	Upstream	ENSG00000236383	long intergenic non-protein coding RNA 854 [Source:HGNC Symbol;Acc:43658]	LINC00854	processed_transcript
3	90476412	90478284	-3.68504	3.65545	90310564	90310858	Upstream	ENSG00000271024	heat shock 10kDa protein 1 pseudogene 19 [Source:HGNC Symbol;Acc:49338]	HSPE1P19	pseudogene
3	90476412	90478284	-3.68504	3.65545	93562608	93562706	Downstream	ENSG00000251727	RNA, U6 small nuclear 488, pseudogene [Source:HGNC Symbol;Acc:47451]	RNU6-488P	snRNA
4	67255285	67255285	-3.68379	3.63866	67142542	67142646	Upstream	ENSG00000221563	microRNA 1269a [Source:HGNC Symbol;Acc:35337]	MIR1269A	miRNA
4	67255285	67255285	-3.68379	3.63866	67296810	67297239	Downstream	ENSG00000244099	ribosomal protein S23 pseudogene 3 [Source:HGNC Symbol;Acc:35499]	RPS23P3	pseudogene
8	15594067	15594067	-3.68343	3.63806	15546423	15547071	Upstream	ENSG00000248423		RP11-235P11.1	pseudogene
8	15594067	15594067	-3.68343	3.63806	15663658	15664792	Downstream	ENSG00000250483	protein phosphatase, Mg2+/Mn2+ dependent 1A, pseudogene 1 [Source:HGNC Symbol;Acc:30175]	PPM1AP1	pseudogene
6	32554257	32554257	-3.68152	3.6348	32546546	32557625	Overlaps	ENSG00000196126	major histocompatibility complex, class II, DR beta 1 [Source:HGNC Symbol;Acc:4948]	HLA-DRB1	protein_coding	SARCOIDOSIS SUSCEPTIBILITY TO 1	181000
6	32554257	32554257	-3.68152	3.6348	32595956	32614839	Downstream	ENSG00000196735	major histocompatibility complex, class II, DQ alpha 1 [Source:HGNC Symbol;Acc:4942]	HLA-DQA1	protein_coding	Idiopathic achalasia	930
1	103511691	103511691	-3.68143	3.63464	103342023	103574052	Overlaps	ENSG00000060718	collagen, type XI, alpha 1 [Source:HGNC Symbol;Acc:2186]	COL11A1	protein_coding	MARSHALL SYNDROME	154780
1	103511691	103511691	-3.68143	3.63464	103565699	103566260	Downstream	ENSG00000234257	superoxide dismutase 2, mitochondrial pseudogene 1 [Source:HGNC Symbol;Acc:45268]	SOD2P1	pseudogene
6	32491333	32491336	-3.68137	3.64445	32485120	32498064	Overlaps	ENSG00000198502	major histocompatibility complex, class II, DR beta 5 [Source:HGNC Symbol;Acc:4953]	HLA-DRB5	protein_coding
6	32491333	32491336	-3.68137	3.64445	32517717	32517867	Downstream	ENSG00000251916	RNA, U1 small nuclear 61, pseudogene [Source:HGNC Symbol;Acc:48403]	RNU1-61P	snRNA
18	62857905	62857905	-3.68094	3.63381	62853395	62854254	Upstream	ENSG00000264131		AC007631.1	lincRNA
18	62857905	62857905	-3.68094	3.63381	63091249	63114748	Downstream	ENSG00000264232		RP11-453M23.1	lincRNA
1	70372836	70372836	-3.67996	3.63213	70345275	70345577	Upstream	ENSG00000240692	RNA, 7SL, cytoplasmic 538, pseudogene [Source:HGNC Symbol;Acc:46554]	RN7SL538P	misc_RNA
1	70372836	70372836	-3.67996	3.63213	70385005	70386000	Downstream	ENSG00000229359	peptidylprolyl cis/trans isomerase, NIMA-interacting 1 pseudogene 1 [Source:HGNC Symbol;Acc:8989]	PIN1P1	pseudogene
7	62320645	62320645	-3.67971	3.63171	61821869	61822186	Upstream	ENSG00000233918		RP11-715L17.1	pseudogene
7	62320645	62320645	-3.67971	3.63171	62471841	62471947	Downstream	ENSG00000207443	RNA, U6 small nuclear 417, pseudogene [Source:HGNC Symbol;Acc:47380]	RNU6-417P	snRNA
6	32527221	32527221	-3.67936	3.63111	32546546	32557625	Downstream	ENSG00000196126	major histocompatibility complex, class II, DR beta 1 [Source:HGNC Symbol;Acc:4948]	HLA-DRB1	protein_coding	SARCOIDOSIS SUSCEPTIBILITY TO 1	181000
6	32527221	32527221	-3.67936	3.63111	32520490	32527799	Overlaps	ENSG00000229391	major histocompatibility complex, class II, DR beta 6 (pseudogene) [Source:HGNC Symbol;Acc:4954]	HLA-DRB6	pseudogene
17	51830302	51830302	-3.67914	3.63074	51758991	51759472	Upstream	ENSG00000262384		RP11-312B18.1	pseudogene
17	51830302	51830302	-3.67914	3.63074	51834350	51835231	Downstream	ENSG00000233380	ribosomal protein S2 pseudogene 48 [Source:HGNC Symbol;Acc:35985]	RPS2P48	pseudogene
18	18512056	18512056	-3.67819	3.62913	18526867	18691812	Downstream	ENSG00000067900	Rho-associated, coiled-coil containing protein kinase 1 [Source:HGNC Symbol;Acc:10251]	ROCK1	protein_coding
18	18512056	18512056	-3.67819	3.62913	15320839	15320943	Upstream	ENSG00000222087	RNA, U6 small nuclear 721, pseudogene [Source:HGNC Symbol;Acc:47684]	RNU6-721P	snRNA
7	110809402	110809402	-3.67778	3.62843	111034931	111035099	Downstream	ENSG00000243621		AC003989.3	pseudogene
7	110809402	110809402	-3.67778	3.62843	110749324	110749413	Upstream	ENSG00000238922	Small nucleolar RNA U13 [Source:RFAM;Acc:RF01210]	snoU13	snoRNA
1	196728616	196728616	-3.67678	3.62673	196621008	196716634	Upstream	ENSG00000000971	complement factor H [Source:HGNC Symbol;Acc:4883]	CFH	protein_coding	MACULAR DEGENERATION AGE-RELATED 4 SUSCEPTIBILITY TO	610698
1	196728616	196728616	-3.67678	3.62673	196743925	196763203	Downstream	ENSG00000116785	complement factor H-related 3 [Source:HGNC Symbol;Acc:16980]	CFHR3	protein_coding	Atypical hemolytic-uremic syndrome with anti-factor H antibodies	93581
1	174203628	174203628	-3.67672	3.62663	174317403	174317493	Downstream	ENSG00000266125		AL022400.1	miRNA
1	174203628	174203628	-3.67672	3.62663	174169267	174169368	Upstream	ENSG00000238872	Small nucleolar RNA U13 [Source:RFAM;Acc:RF01210]	snoU13	snoRNA
11	54710313	54710313	-3.67546	3.62448	55029658	55038595	Downstream	ENSG00000150244	tripartite motif containing 48 [Source:HGNC Symbol;Acc:19021]	TRIM48	protein_coding
11	54710313	54710313	-3.67546	3.62448	51526871	51527800	Upstream	ENSG00000237610	olfactory receptor, family 4, subfamily C, member 50 pseudogene [Source:HGNC Symbol;Acc:31274]	OR4C50P	pseudogene
6	32498787	32498797	-3.67376	3.62245	32485120	32498064	Upstream	ENSG00000198502	major histocompatibility complex, class II, DR beta 5 [Source:HGNC Symbol;Acc:4953]	HLA-DRB5	protein_coding
6	32498787	32498797	-3.67376	3.62245	32517717	32517867	Downstream	ENSG00000251916	RNA, U1 small nuclear 61, pseudogene [Source:HGNC Symbol;Acc:48403]	RNU1-61P	snRNA
4	83116119	83116119	-3.6727	3.61979	83196224	83197753	Downstream	ENSG00000234568	bridging integrator 2 pseudogene 1 [Source:HGNC Symbol;Acc:43660]	BIN2P1	pseudogene
4	83116119	83116119	-3.6727	3.61979	83095700	83095806	Upstream	ENSG00000202485	RNA, U6 small nuclear 499, pseudogene [Source:HGNC Symbol;Acc:47462]	RNU6-499P	snRNA
6	32554867	32554867	-3.67144	3.61765	32546546	32557625	Overlaps	ENSG00000196126	major histocompatibility complex, class II, DR beta 1 [Source:HGNC Symbol;Acc:4948]	HLA-DRB1	protein_coding	SARCOIDOSIS SUSCEPTIBILITY TO 1	181000
6	32554867	32554867	-3.67144	3.61765	32595956	32614839	Downstream	ENSG00000196735	major histocompatibility complex, class II, DQ alpha 1 [Source:HGNC Symbol;Acc:4942]	HLA-DQA1	protein_coding	Idiopathic achalasia	930
22	23105991	23105991	-3.67108	3.61703	23114317	23115079	Downstream	ENSG00000211667	immunoglobulin lambda variable 3-12 [Source:HGNC Symbol;Acc:5898]	IGLV3-12	IG_V_gene
22	23105991	23105991	-3.67108	3.61703	23104787	23105009	Upstream	ENSG00000253590	immunoglobulin lambda variable 3-13 (pseudogene) [Source:HGNC Symbol;Acc:5899]	IGLV3-13	IG_V_pseudogene
5	19327638	19327638	-3.6708	3.61655	19473060	20575982	Downstream	ENSG00000145526	cadherin 18, type 2 [Source:HGNC Symbol;Acc:1757]	CDH18	protein_coding
5	19327638	19327638	-3.6708	3.61655	19233475	19234596	Upstream	ENSG00000249557	heat shock 60kDa protein 1 (chaperonin) pseudogene 15 [Source:HGNC Symbol;Acc:35130]	HSPD1P15	pseudogene
14	47576042	47576142	-3.67029	3.65961	47465657	47466377	Upstream	ENSG00000258392	replication protein A2 pseudogene 1 [Source:HGNC Symbol;Acc:19676]	RPA2P1	pseudogene
14	47576042	47576142	-3.67029	3.65961	47669778	47670307	Downstream	ENSG00000244053	ribosomal protein L13a pseudogene 2 [Source:HGNC Symbol;Acc:19675]	RPL13AP2	pseudogene
6	32538556	32538556	-3.66884	3.61323	32546546	32557625	Downstream	ENSG00000196126	major histocompatibility complex, class II, DR beta 1 [Source:HGNC Symbol;Acc:4948]	HLA-DRB1	protein_coding	SARCOIDOSIS SUSCEPTIBILITY TO 1	181000
6	32538556	32538556	-3.66884	3.61323	32520490	32527799	Upstream	ENSG00000229391	major histocompatibility complex, class II, DR beta 6 (pseudogene) [Source:HGNC Symbol;Acc:4954]	HLA-DRB6	pseudogene
2	157776707	157776707	-3.6682	3.61215	157871684	157871769	Downstream	ENSG00000263848		AC108057.1	miRNA
2	157776707	157776707	-3.6682	3.61215	157634218	157634884	Upstream	ENSG00000238069	ribosomal protein, large, P0 pseudogene 7 [Source:HGNC Symbol;Acc:36578]	RPLP0P7	pseudogene
20	37890553	37890553	-3.66802	3.61184	37842420	37853391	Upstream	ENSG00000230324		RP4-705O1.1	lincRNA
20	37890553	37890553	-3.66802	3.61184	37900183	37900258	Downstream	ENSG00000211534		AL121588.1	miRNA
12	34831860	34831860	-3.6674	3.61079	34402416	34402893	Upstream	ENSG00000256614		RP13-7D7.1	pseudogene
12	34831860	34831860	-3.6674	3.61079	37935814	37936188	Downstream	ENSG00000257794		RP11-125N22.4	pseudogene
15	69382131	69382131	-3.66662	3.60946	69373219	69392275	Overlaps	ENSG00000259222		RP11-809H16.5	lincRNA
15	69382131	69382131	-3.66662	3.60946	69452923	69564556	Downstream	ENSG00000138604	glucuronic acid epimerase [Source:HGNC Symbol;Acc:17855]	GLCE	protein_coding
16	34714548	34714548	-3.66641	3.6091	34711785	34714852	Overlaps	ENSG00000261711		RP11-80F22.9	pseudogene
16	34714548	34714548	-3.66641	3.6091	34720137	34720596	Downstream	ENSG00000260153		RP11-80F22.7	pseudogene
11	54711295	54711580	-3.66521	3.60715	55029658	55038595	Downstream	ENSG00000150244	tripartite motif containing 48 [Source:HGNC Symbol;Acc:19021]	TRIM48	protein_coding
11	54711295	54711580	-3.66521	3.60715	51526871	51527800	Upstream	ENSG00000237610	olfactory receptor, family 4, subfamily C, member 50 pseudogene [Source:HGNC Symbol;Acc:31274]	OR4C50P	pseudogene
15	73255263	73255263	-3.66483	3.60642	73344051	73597547	Downstream	ENSG00000067141	neogenin 1 [Source:HGNC Symbol;Acc:7754]	NEO1	protein_coding
15	73255263	73255263	-3.66483	3.60642	73191740	73192601	Upstream	ENSG00000259259	nucleophosmin 1 (nucleolar phosphoprotein B23, numatrin) pseudogene 42 [Source:HGNC Symbol;Acc:45221]	NPM1P42	pseudogene
9	15776166	15776166	-3.66424	3.60541	15588353	15588613	Upstream	ENSG00000231376	high mobility group nucleosomal binding domain 2 pseudogene 16 [Source:HGNC Symbol;Acc:31330]	HMGN2P16	pseudogene
9	15776166	15776166	-3.66424	3.60541	15776179	15776284	Downstream	ENSG00000207360	RNA, U6 small nuclear 14, pseudogene [Source:HGNC Symbol;Acc:34258]	RNU6-14P	snRNA
22	16858253	16858253	-3.6632	3.60366	16680767	16687245	Upstream	ENSG00000236235		LA16c-13E4.3	pseudogene
22	16858253	16858253	-3.6632	3.60366	16868420	16871613	Downstream	ENSG00000225293	ATP-binding cassette, sub-family D (ALD), member 1, pseudogene 4 [Source:HGNC Symbol;Acc:65]	ABCD1P4	pseudogene
3	93525901	93528213	-3.66151	3.62047	90310564	90310858	Upstream	ENSG00000271024	heat shock 10kDa protein 1 pseudogene 19 [Source:HGNC Symbol;Acc:49338]	HSPE1P19	pseudogene
3	93525901	93528213	-3.66151	3.62047	93562608	93562706	Downstream	ENSG00000251727	RNA, U6 small nuclear 488, pseudogene [Source:HGNC Symbol;Acc:47451]	RNU6-488P	snRNA
4	49659096	49659096	-3.66099	3.5999	49601445	49601526	Upstream	ENSG00000223099		AC119751.4	miRNA
4	49659096	49659096	-3.66099	3.5999	52709166	52783003	Downstream	ENSG00000109184	DCN1, defective in cullin neddylation 1, domain containing 4 [Source:HGNC Symbol;Acc:28998]	DCUN1D4	protein_coding
17	51107600	51107600	-3.66052	3.59911	51062880	51065012	Upstream	ENSG00000227011	chromosome 17 open reading frame 112 [Source:HGNC Symbol;Acc:42963]	C17orf112	protein_coding
17	51107600	51107600	-3.66052	3.59911	51183095	51183719	Downstream	ENSG00000262902		RP11-750B16.1	pseudogene
7	126106225	126106225	-3.6603	3.59874	126078652	126893348	Overlaps	ENSG00000179603	glutamate receptor, metabotropic 8 [Source:HGNC Symbol;Acc:4600]	GRM8	protein_coding
7	126106225	126106225	-3.6603	3.59874	126151189	126152933	Downstream	ENSG00000227249		AC000374.1	pseudogene
14	50579795	50579795	-3.65954	3.59745	50575350	50583318	Overlaps	ENSG00000100483	valosin containing protein lysine (K) methyltransferase [Source:HGNC Symbol;Acc:20352]	VCPKMT	protein_coding
14	50579795	50579795	-3.65954	3.59745	50583847	50698276	Downstream	ENSG00000100485	son of sevenless homolog 2 (Drosophila) [Source:HGNC Symbol;Acc:11188]	SOS2	protein_coding
18	68933665	68933665	-3.65894	3.59642	69187198	69246192	Downstream	ENSG00000260676		RP11-510D19.1	lincRNA
18	68933665	68933665	-3.65894	3.59642	68892940	68893957	Upstream	ENSG00000263733		RP11-47G4.1	pseudogene
5	24110632	24110632	-3.65885	3.59629	23994611	23994712	Upstream	ENSG00000200600	Y RNA [Source:RFAM;Acc:RF00019]	Y_RNA	misc_RNA
5	24110632	24110632	-3.65885	3.59629	24170479	24171355	Downstream	ENSG00000226432		CTD-2015B23.2	pseudogene
16	35225563	35225563	-3.65468	3.58922	35146491	35146887	Upstream	ENSG00000261084	protein phosphatase 1, regulatory (inhibitor) subunit 1A pseudogene 2 [Source:HGNC Symbol;Acc:16317]	PPP1R1AP2	pseudogene
16	35225563	35225563	-3.65468	3.58922	46503253	46603009	Downstream	ENSG00000261239	ankyrin repeat domain 26 pseudogene 1 [Source:HGNC Symbol;Acc:32955]	ANKRD26P1	pseudogene
11	50774090	50774090	-3.65325	3.5868	51264009	51264094	Downstream	ENSG00000264637		AC110283.1	miRNA
11	50774090	50774090	-3.65325	3.5868	50368213	50381487	Upstream	ENSG00000214883		RP11-574M7.2	pseudogene
6	29735634	29735634	-3.65313	3.5866	29731035	29731169	Upstream	ENSG00000270896		XXbac-BPG170G13.31	pseudogene
6	29735634	29735634	-3.65313	3.5866	29758731	29765588	Downstream	ENSG00000181126	major histocompatibility complex, class I, V (pseudogene) [Source:HGNC Symbol;Acc:23482]	HLA-V	pseudogene
3	97871251	97871251	-3.64989	3.58111	97868170	97869249	Upstream	ENSG00000236032	olfactory receptor, family 5, subfamily H, member 14 [Source:HGNC Symbol;Acc:31286]	OR5H14	protein_coding
3	97871251	97871251	-3.64989	3.58111	97887544	97888485	Downstream	ENSG00000233412	olfactory receptor, family 5, subfamily H, member 15 [Source:HGNC Symbol;Acc:31287]	OR5H15	protein_coding
5	46378912	46378912	-3.64985	3.58105	45890318	45896072	Upstream	ENSG00000250122		CTD-2013M15.1	lincRNA
5	46378912	46378912	-3.64985	3.58105	49692026	49739082	Downstream	ENSG00000170571	embigin [Source:HGNC Symbol;Acc:30465]	EMB	protein_coding
8	7110889	7110889	-3.64943	3.58035	7104248	7105874	Upstream	ENSG00000177306	olfactory receptor, family 7, subfamily E, member 125 pseudogene [Source:HGNC Symbol;Acc:15098]	OR7E125P	pseudogene
8	7110889	7110889	-3.64943	3.58035	7114426	7117436	Downstream	ENSG00000230045	family with sequence similarity 90, member A15, pseudogene [Source:HGNC Symbol;Acc:32263]	FAM90A15P	pseudogene
7	61967762	61967772	-3.649	3.58038	61821869	61822186	Upstream	ENSG00000233918		RP11-715L17.1	pseudogene
7	61967762	61967772	-3.649	3.58038	62471841	62471947	Downstream	ENSG00000207443	RNA, U6 small nuclear 417, pseudogene [Source:HGNC Symbol;Acc:47380]	RNU6-417P	snRNA
7	58012764	58012764	-3.64851	3.57879	57895015	57895957	Upstream	ENSG00000271696		RP11-548K12.13	pseudogene
7	58012764	58012764	-3.64851	3.57879	61821869	61822186	Downstream	ENSG00000233918		RP11-715L17.1	pseudogene
13	85914922	85914922	-3.64744	3.57697	85639222	85653055	Upstream	ENSG00000226370	long intergenic non-protein coding RNA 375 [Source:HGNC Symbol;Acc:42699]	LINC00375	lincRNA
13	85914922	85914922	-3.64744	3.57697	85937736	86118705	Downstream	ENSG00000226317	long intergenic non-protein coding RNA 351 [Source:HGNC Symbol;Acc:42669]	LINC00351	lincRNA
4	79179278	79179278	-3.64667	3.57567	79109490	79109577	Upstream	ENSG00000221183		AC093897.1	miRNA
4	79179278	79179278	-3.64667	3.57567	79300351	79300668	Downstream	ENSG00000248117	mitochondrial inner membrane organizing system 1 pseudogene 4 [Source:HGNC Symbol;Acc:44094]	MINOS1P4	pseudogene
6	106801185	106801185	-3.64663	3.5756	106806441	106807592	Downstream	ENSG00000233941		RP11-404H14.1	antisense
6	106801185	106801185	-3.64663	3.5756	106752051	106752161	Upstream	ENSG00000252444	RNA, U6 small nuclear 344, pseudogene [Source:HGNC Symbol;Acc:47307]	RNU6-344P	snRNA
11	58009926	58009926	-3.64655	3.57546	58034264	58035732	Downstream	ENSG00000172772	olfactory receptor, family 10, subfamily W, member 1 [Source:HGNC Symbol;Acc:15139]	OR10W1	protein_coding
11	58009926	58009926	-3.64655	3.57546	58009515	58010569	Overlaps	ENSG00000254589	eukaryotic translation initiation factor 4A2 pseudogene 3 [Source:HGNC Symbol;Acc:45100]	EIF4A2P3	pseudogene
6	32542011	32542011	-3.64616	3.5748	32546546	32557625	Downstream	ENSG00000196126	major histocompatibility complex, class II, DR beta 1 [Source:HGNC Symbol;Acc:4948]	HLA-DRB1	protein_coding	SARCOIDOSIS SUSCEPTIBILITY TO 1	181000
6	32542011	32542011	-3.64616	3.5748	32520490	32527799	Upstream	ENSG00000229391	major histocompatibility complex, class II, DR beta 6 (pseudogene) [Source:HGNC Symbol;Acc:4954]	HLA-DRB6	pseudogene
3	158069087	158069087	-3.64614	3.57477	157993598	157994210	Upstream	ENSG00000241723		RP11-113A11.1	pseudogene
3	158069087	158069087	-3.64614	3.57477	158214350	158214723	Downstream	ENSG00000243314		RP11-538P18.1	pseudogene
19	43744966	43744966	-3.64592	3.5744	43715943	43773682	Overlaps	ENSG00000183668	pregnancy specific beta-1-glycoprotein 9 [Source:HGNC Symbol;Acc:9526]	PSG9	protein_coding
19	43744966	43744966	-3.64592	3.5744	43783085	43788470	Downstream	ENSG00000236123	carcinoembryonic antigen-related cell adhesion molecule pseudogene 11 [Source:HGNC Symbol;Acc:1823]	CEACAMP11	pseudogene
4	52661509	52661579	-3.64446	3.57516	49601445	49601526	Upstream	ENSG00000223099		AC119751.4	miRNA
4	52661509	52661579	-3.64446	3.57516	52709166	52783003	Downstream	ENSG00000109184	DCN1, defective in cullin neddylation 1, domain containing 4 [Source:HGNC Symbol;Acc:28998]	DCUN1D4	protein_coding
17	78660226	78660226	-3.64375	3.57074	78775440	78779432	Downstream	ENSG00000262833		RP11-28G8.1	antisense
17	78660226	78660226	-3.64375	3.57074	78576349	78576741	Upstream	ENSG00000232083	ribosomal protein L31 pseudogene 7 [Source:HGNC Symbol;Acc:31325]	RPL31P7	pseudogene
1	165621419	165621419	-3.63956	3.56367	165600098	165631033	Overlaps	ENSG00000143198	microsomal glutathione S-transferase 3 [Source:HGNC Symbol;Acc:7064]	MGST3	protein_coding
1	165621419	165621419	-3.63956	3.56367	165631453	165668100	Downstream	ENSG00000143149	aldehyde dehydrogenase 9 family, member A1 [Source:HGNC Symbol;Acc:412]	ALDH9A1	protein_coding
6	32492617	32492623	-3.63916	3.5683	32485120	32498064	Overlaps	ENSG00000198502	major histocompatibility complex, class II, DR beta 5 [Source:HGNC Symbol;Acc:4953]	HLA-DRB5	protein_coding
6	32492617	32492623	-3.63916	3.5683	32517717	32517867	Downstream	ENSG00000251916	RNA, U1 small nuclear 61, pseudogene [Source:HGNC Symbol;Acc:48403]	RNU1-61P	snRNA
4	63975040	63975040	-3.63828	3.56152	63994029	64009599	Downstream	ENSG00000251055		RP11-257A22.1	lincRNA
4	63975040	63975040	-3.63828	3.56152	63682544	63684512	Upstream	ENSG00000180673	exocyst complex component 5 pseudogene 1 [Source:HGNC Symbol;Acc:43870]	EXOC5P1	pseudogene
8	142358539	142358539	-3.63816	3.56131	142350648	142354720	Upstream	ENSG00000253595		CTD-3064M3.1	antisense
8	142358539	142358539	-3.63816	3.56131	142363503	142365465	Downstream	ENSG00000261655		CTD-3064M3.3	sense_overlapping
3	190684274	190684274	-3.63782	3.56073	190570666	190610218	Upstream	ENSG00000205835	geminin coiled-coil domain containing [Source:HGNC Symbol;Acc:40049]	GMNC	protein_coding
3	190684274	190684274	-3.63782	3.56073	190917030	190983404	Downstream	ENSG00000188729	osteocrin [Source:HGNC Symbol;Acc:29961]	OSTN	protein_coding
17	12315503	12315503	-3.63711	3.55953	12104917	12118584	Upstream	ENSG00000265400		RP11-471L13.2	lincRNA
17	12315503	12315503	-3.63711	3.55953	12453099	12546171	Downstream	ENSG00000179136	long intergenic non-protein coding RNA 670 [Source:HGNC Symbol;Acc:44338]	LINC00670	lincRNA
11	50770545	50770545	-3.6369	3.55918	51264009	51264094	Downstream	ENSG00000264637		AC110283.1	miRNA
11	50770545	50770545	-3.6369	3.55918	50368213	50381487	Upstream	ENSG00000214883		RP11-574M7.2	pseudogene
10	58938012	58938012	-3.63603	3.55772	59064239	59064319	Downstream	ENSG00000264747	microRNA 3924 [Source:HGNC Symbol;Acc:38984]	MIR3924	miRNA
10	58938012	58938012	-3.63603	3.55772	58355723	58355791	Upstream	ENSG00000238707	Small nucleolar RNA SNORD2 [Source:RFAM;Acc:RF01299]	SNORD2	snoRNA
5	58135525	58135525	-3.6354	3.55666	58142712	58159241	Downstream	ENSG00000248733		CTD-2176I21.2	antisense
5	58135525	58135525	-3.6354	3.55666	58118330	58119541	Upstream	ENSG00000240412	ribosomal protein L5 pseudogene 15 [Source:HGNC Symbol;Acc:36769]	RPL5P15	pseudogene
5	40092487	40092487	-3.63511	3.55618	40260759	40267759	Downstream	ENSG00000250585	long intergenic non-protein coding RNA 604 [Source:HGNC Symbol;Acc:43924]	LINC00604	lincRNA
5	40092487	40092487	-3.63511	3.55618	40066753	40067302	Upstream	ENSG00000249668	keratin 18 pseudogene 56 [Source:HGNC Symbol;Acc:43923]	KRT18P56	pseudogene
7	144367816	144367816	-3.63348	3.55342	144546848	144547177	Downstream	ENSG00000200673	RNA, 7SK small nuclear pseudogene 174 [Source:HGNC Symbol;Acc:45898]	RN7SKP174	misc_RNA
7	144367816	144367816	-3.63348	3.55342	144344279	144345668	Upstream	ENSG00000243746	eukaryotic translation elongation factor 1 alpha 1 pseudogene 10 [Source:HGNC Symbol;Acc:3205]	EEF1A1P10	pseudogene
6	32449775	32449775	-3.6334	3.55329	32485120	32498064	Downstream	ENSG00000198502	major histocompatibility complex, class II, DR beta 5 [Source:HGNC Symbol;Acc:4953]	HLA-DRB5	protein_coding
6	32449775	32449775	-3.6334	3.55329	32427598	32441277	Upstream	ENSG00000196301	major histocompatibility complex, class II, DR beta 9 (pseudogene) [Source:HGNC Symbol;Acc:4957]	HLA-DRB9	pseudogene
8	146246937	146246937	-3.63294	3.55252	146230947	146231292	Upstream	ENSG00000255530		RP5-1047A19.6	pseudogene
8	146246937	146246937	-3.63294	3.55252	146273246	146274275	Downstream	ENSG00000255000		AC139103.1	pseudogene
8	146246937	146246937	-3.63294	3.55252	146230947	146231292	Upstream	ENSG00000255530		RP5-1047A19.6	pseudogene
8	146246937	146246937	-3.63294	3.55252	146273246	146274275	Downstream	ENSG00000255000		AC139103.1	pseudogene
4	63843287	63843287	-3.63218	3.55124	63994029	64009599	Downstream	ENSG00000251055		RP11-257A22.1	lincRNA
4	63843287	63843287	-3.63218	3.55124	63682544	63684512	Upstream	ENSG00000180673	exocyst complex component 5 pseudogene 1 [Source:HGNC Symbol;Acc:43870]	EXOC5P1	pseudogene
9	15815207	15815207	-3.63189	3.55074	16203933	16276311	Downstream	ENSG00000205549	chromosome 9 open reading frame 92 [Source:HGNC Symbol;Acc:19054]	C9orf92	protein_coding
9	15815207	15815207	-3.63189	3.55074	15776179	15776284	Upstream	ENSG00000207360	RNA, U6 small nuclear 14, pseudogene [Source:HGNC Symbol;Acc:34258]	RNU6-14P	snRNA
3	93530530	93533596	-3.63171	3.55606	90310564	90310858	Upstream	ENSG00000271024	heat shock 10kDa protein 1 pseudogene 19 [Source:HGNC Symbol;Acc:49338]	HSPE1P19	pseudogene
3	93530530	93533596	-3.63171	3.55606	93562608	93562706	Downstream	ENSG00000251727	RNA, U6 small nuclear 488, pseudogene [Source:HGNC Symbol;Acc:47451]	RNU6-488P	snRNA
18	62857226	62857226	-3.62877	3.54549	62853395	62854254	Upstream	ENSG00000264131		AC007631.1	lincRNA
18	62857226	62857226	-3.62877	3.54549	63091249	63114748	Downstream	ENSG00000264232		RP11-453M23.1	lincRNA
10	67521862	67521862	-3.6273	3.54303	67469818	67469902	Upstream	ENSG00000253012		AC022538.1	miRNA
10	67521862	67521862	-3.6273	3.54303	67672276	69455927	Downstream	ENSG00000183230	catenin (cadherin-associated protein), alpha 3 [Source:HGNC Symbol;Acc:2511]	CTNNA3	protein_coding	Familial isolated arrhythmogenic ventricular dysplasia right dominant form	293910
11	54720791	54720791	-3.62725	3.54295	55029658	55038595	Downstream	ENSG00000150244	tripartite motif containing 48 [Source:HGNC Symbol;Acc:19021]	TRIM48	protein_coding
11	54720791	54720791	-3.62725	3.54295	51526871	51527800	Upstream	ENSG00000237610	olfactory receptor, family 4, subfamily C, member 50 pseudogene [Source:HGNC Symbol;Acc:31274]	OR4C50P	pseudogene
5	89890890	89890913	-3.6263	3.54134	89825161	90460038	Overlaps	ENSG00000164199	G protein-coupled receptor 98 [Source:HGNC Symbol;Acc:17416]	GPR98	protein_coding	USHER SYNDROME TYPE IIC	605472
5	89890890	89890913	-3.6263	3.54134	90326807	90327124	Downstream	ENSG00000249514		CTD-2266L18.1	pseudogene
20	29430467	29430467	-3.62542	3.53986	26171625	26174582	Upstream	ENSG00000238129		RP3-410C9.2	lincRNA
20	29430467	29430467	-3.62542	3.53986	29449474	29449652	Downstream	ENSG00000204555		RP4-610C12.2	pseudogene
8	85632523	85632523	-3.62481	3.53884	85591033	85592077	Upstream	ENSG00000253137		RP11-509P12.1	pseudogene
8	85632523	85632523	-3.62481	3.53884	85740808	85741714	Downstream	ENSG00000248978		RP11-98H4.1	pseudogene
6	32553531	32553531	-3.62215	3.53437	32546546	32557625	Overlaps	ENSG00000196126	major histocompatibility complex, class II, DR beta 1 [Source:HGNC Symbol;Acc:4948]	HLA-DRB1	protein_coding	SARCOIDOSIS SUSCEPTIBILITY TO 1	181000
6	32553531	32553531	-3.62215	3.53437	32595956	32614839	Downstream	ENSG00000196735	major histocompatibility complex, class II, DQ alpha 1 [Source:HGNC Symbol;Acc:4942]	HLA-DQA1	protein_coding	Idiopathic achalasia	930
10	39132107	39132107	-3.62209	3.53428	39076135	39076239	Upstream	ENSG00000233832		RP11-96F8.1	pseudogene
10	39132107	39132107	-3.62209	3.53428	42644758	42644997	Downstream	ENSG00000229485	kinase suppressor of ras 1 pseudogene 1 [Source:HGNC Symbol;Acc:44977]	KSR1P1	pseudogene
7	110997383	110997383	-3.62142	3.53314	111034931	111035099	Downstream	ENSG00000243621		AC003989.3	pseudogene
7	110997383	110997383	-3.62142	3.53314	110749324	110749413	Upstream	ENSG00000238922	Small nucleolar RNA U13 [Source:RFAM;Acc:RF01210]	snoU13	snoRNA
16	34734224	34734224	-3.62127	3.53289	34728125	34730828	Upstream	ENSG00000261445		RP11-80F22.4	lincRNA
16	34734224	34734224	-3.62127	3.53289	34739464	34740833	Downstream	ENSG00000260857		RP11-80F22.15	lincRNA
7	95834765	95834765	-3.61885	3.52884	95848974	95849068	Downstream	ENSG00000208025	microRNA 591 [Source:HGNC Symbol;Acc:32847]	MIR591	miRNA
7	95834765	95834765	-3.61885	3.52884	95749532	95951459	Overlaps	ENSG00000004864	solute carrier family 25 (aspartate/glutamate carrier), member 13 [Source:HGNC Symbol;Acc:10983]	SLC25A13	protein_coding	CITRULLINEMIA TYPE II NEONATAL-ONSET	605814
6	156587479	156587479	-3.61767	3.52686	156267931	156268013	Upstream	ENSG00000221456	microRNA 1202 [Source:HGNC Symbol;Acc:35268]	MIR1202	miRNA
6	156587479	156587479	-3.61767	3.52686	156699884	156699958	Downstream	ENSG00000212295	Small nucleolar RNA SNORD28 [Source:RFAM;Acc:RF00085]	SNORD28	snoRNA
10	39142555	39142555	-3.61684	3.52546	39076135	39076239	Upstream	ENSG00000233832		RP11-96F8.1	pseudogene
10	39142555	39142555	-3.61684	3.52546	42644758	42644997	Downstream	ENSG00000229485	kinase suppressor of ras 1 pseudogene 1 [Source:HGNC Symbol;Acc:44977]	KSR1P1	pseudogene
10	86887767	86887767	-3.61633	3.52461	86953177	86957714	Downstream	ENSG00000237267		RP11-181F12.1	lincRNA
10	86887767	86887767	-3.61633	3.52461	86623021	86623118	Upstream	ENSG00000238469		AC091487.1	miRNA
6	61899815	61899968	-3.61581	3.53465	58488888	58513860	Upstream	ENSG00000223633		RP11-143A22.1	lincRNA
6	61899815	61899968	-3.61581	3.53465	61996403	61996816	Downstream	ENSG00000220030		RP1-91N13.1	pseudogene
4	79198859	79198859	-3.61479	3.52203	79109490	79109577	Upstream	ENSG00000221183		AC093897.1	miRNA
4	79198859	79198859	-3.61479	3.52203	79300351	79300668	Downstream	ENSG00000248117	mitochondrial inner membrane organizing system 1 pseudogene 4 [Source:HGNC Symbol;Acc:44094]	MINOS1P4	pseudogene
8	91005963	91005963	-3.61374	3.52026	90945564	91015456	Overlaps	ENSG00000104320	nibrin [Source:HGNC Symbol;Acc:7652]	NBN	protein_coding	BREAST CANCER	114480
8	91005963	91005963	-3.61374	3.52026	91013633	91064320	Downstream	ENSG00000104325	2,4-dienoyl CoA reductase 1, mitochondrial [Source:HGNC Symbol;Acc:2753]	DECR1	protein_coding	24-@DIENOYL-CoA REDUCTASE 1	222745
3	29764604	29764604	-3.61304	3.51908	29657466	29684300	Upstream	ENSG00000203506	RBMS3 antisense RNA 2 [Source:HGNC Symbol;Acc:39988]	RBMS3-AS2	antisense
3	29764604	29764604	-3.61304	3.51908	29839143	29839316	Downstream	ENSG00000227795		AC092796.1	pseudogene
19	22283192	22283192	-3.61144	3.5164	22248630	22249200	Upstream	ENSG00000269742		CTB-135N1.2	pseudogene
19	22283192	22283192	-3.61144	3.5164	22311429	22314736	Downstream	ENSG00000269505	zinc finger protein 92 pseudogene 2 [Source:HGNC Symbol;Acc:39554]	ZNF92P2	pseudogene
1	238011666	238011703	-3.61096	3.5313	238025475	238091621	Downstream	ENSG00000237250		RP11-193H5.1	antisense
1	238011666	238011703	-3.61096	3.5313	237718340	237718471	Upstream	ENSG00000252290	Small nucleolar RNA SNORA25 [Source:RFAM;Acc:RF00402]	SNORA25	snoRNA
3	24051494	24051494	-3.61024	3.5144	24137760	24144729	Downstream	ENSG00000224074	long intergenic non-protein coding RNA 691 [Source:HGNC Symbol;Acc:44514]	LINC00691	lincRNA
3	24051494	24051494	-3.61024	3.5144	23986751	24022109	Upstream	ENSG00000174738	nuclear receptor subfamily 1, group D, member 2 [Source:HGNC Symbol;Acc:7963]	NR1D2	protein_coding
18	40135969	40135969	-3.60966	3.51344	40323192	40695657	Downstream	ENSG00000152214	Ras-like without CAAX 2 [Source:HGNC Symbol;Acc:10017]	RIT2	protein_coding
18	40135969	40135969	-3.60966	3.51344	39850554	39850680	Upstream	ENSG00000253040	RNA, 5S ribosomal pseudogene 454 [Source:HGNC Symbol;Acc:43354]	RNA5SP454	rRNA
6	115635495	115635495	-3.60868	3.51179	115679662	115679916	Downstream	ENSG00000219619		RP11-126M14.1	pseudogene
6	115635495	115635495	-3.60868	3.51179	115188037	115188140	Upstream	ENSG00000251882	RNA, U6 small nuclear 475, pseudogene [Source:HGNC Symbol;Acc:47438]	RNU6-475P	snRNA
3	187187213	187187214	-3.60835	3.51124	187166633	187167238	Upstream	ENSG00000228952		RP11-567G11.1	lincRNA
3	187187213	187187214	-3.60835	3.51124	187386694	187388187	Downstream	ENSG00000157005	somatostatin [Source:HGNC Symbol;Acc:11329]	SST	protein_coding
12	34236899	34236899	-3.60741	3.50966	34190373	34209675	Upstream	ENSG00000256538		RP11-847H18.3	lincRNA
12	34236899	34236899	-3.60741	3.50966	34302774	34315173	Downstream	ENSG00000255628		RP11-313F23.3	lincRNA
9	1574052	1574052	-3.60674	3.50855	1977784	1978547	Downstream	ENSG00000224092		RP11-443B9.1	pseudogene
9	1574052	1574052	-3.60674	3.50855	1333837	1333953	Upstream	ENSG00000202383	RNA, 5S ribosomal pseudogene 279 [Source:HGNC Symbol;Acc:43179]	RNA5SP279	rRNA
4	79225015	79225015	-3.60534	3.5062	79109490	79109577	Upstream	ENSG00000221183		AC093897.1	miRNA
4	79225015	79225015	-3.60534	3.5062	79300351	79300668	Downstream	ENSG00000248117	mitochondrial inner membrane organizing system 1 pseudogene 4 [Source:HGNC Symbol;Acc:44094]	MINOS1P4	pseudogene
5	46383701	46383701	-3.60433	3.50451	45890318	45896072	Upstream	ENSG00000250122		CTD-2013M15.1	lincRNA
5	46383701	46383701	-3.60433	3.50451	49692026	49739082	Downstream	ENSG00000170571	embigin [Source:HGNC Symbol;Acc:30465]	EMB	protein_coding
4	121177500	121177500	-3.60405	3.50404	121012201	121013437	Upstream	ENSG00000250219	LTV1 homolog (S. cerevisiae) pseudogene 1 [Source:HGNC Symbol;Acc:44049]	LTV1P1	pseudogene
4	121177500	121177500	-3.60405	3.50404	121263211	121263802	Downstream	ENSG00000225665		SAR1P3	pseudogene
12	37862193	37862193	-3.60393	3.50385	34402416	34402893	Upstream	ENSG00000256614		RP13-7D7.1	pseudogene
12	37862193	37862193	-3.60393	3.50385	37935814	37936188	Downstream	ENSG00000257794		RP11-125N22.4	pseudogene
19	43706165	43706165	-3.60388	3.50375	43696854	43711451	Overlaps	ENSG00000243137	pregnancy specific beta-1-glycoprotein 4 [Source:HGNC Symbol;Acc:9521]	PSG4	protein_coding
19	43706165	43706165	-3.60388	3.50375	43715943	43773682	Downstream	ENSG00000183668	pregnancy specific beta-1-glycoprotein 9 [Source:HGNC Symbol;Acc:9526]	PSG9	protein_coding
13	76697019	76697019	-3.6031	3.50245	76587159	76588637	Upstream	ENSG00000224933	long intergenic non-protein coding RNA 1034 [Source:HGNC Symbol;Acc:49021]	LINC01034	lincRNA
13	76697019	76697019	-3.6031	3.50245	76709067	76709360	Downstream	ENSG00000243274	RNA, 7SL, cytoplasmic 571, pseudogene [Source:HGNC Symbol;Acc:46587]	RN7SL571P	misc_RNA
5	46389742	46389742	-3.60253	3.5015	45890318	45896072	Upstream	ENSG00000250122		CTD-2013M15.1	lincRNA
5	46389742	46389742	-3.60253	3.5015	49692026	49739082	Downstream	ENSG00000170571	embigin [Source:HGNC Symbol;Acc:30465]	EMB	protein_coding
14	64104266	64104266	-3.6016	3.49996	64118015	64118217	Downstream	ENSG00000200693	Small nucleolar RNA U3 [Source:RFAM;Acc:RF00012]	U3	snoRNA
14	64104266	64104266	-3.6016	3.49996	64097396	64097499	Upstream	ENSG00000207172	RNA, U6 small nuclear 1162, pseudogene [Source:HGNC Symbol;Acc:48125]	RNU6-1162P	snRNA
4	103341073	103341073	-3.60034	3.49785	103339759	103371167	Overlaps	ENSG00000248161		RP11-499E18.1	lincRNA
4	103341073	103341073	-3.60034	3.49785	103382407	103383309	Downstream	ENSG00000251572		AF213884.1	pseudogene
6	61892431	61892431	-3.59983	3.497	58488888	58513860	Upstream	ENSG00000223633		RP11-143A22.1	lincRNA
6	61892431	61892431	-3.59983	3.497	61996403	61996816	Downstream	ENSG00000220030		RP1-91N13.1	pseudogene
7	95570615	95570615	-3.59974	3.49685	95401866	95739634	Overlaps	ENSG00000158560	dynein, cytoplasmic 1, intermediate chain 1 [Source:HGNC Symbol;Acc:2963]	DYNC1I1	protein_coding
7	95570615	95570615	-3.59974	3.49685	95749532	95951459	Downstream	ENSG00000004864	solute carrier family 25 (aspartate/glutamate carrier), member 13 [Source:HGNC Symbol;Acc:10983]	SLC25A13	protein_coding	CITRULLINEMIA TYPE II NEONATAL-ONSET	605814
18	40801202	40801202	-3.59922	3.49597	40323192	40695657	Upstream	ENSG00000152214	Ras-like without CAAX 2 [Source:HGNC Symbol;Acc:10017]	RIT2	protein_coding
18	40801202	40801202	-3.59922	3.49597	40847843	40857615	Downstream	ENSG00000132872	synaptotagmin IV [Source:HGNC Symbol;Acc:11512]	SYT4	protein_coding
13	110882931	110882931	-3.59848	3.49473	110801318	110959496	Overlaps	ENSG00000187498	collagen, type IV, alpha 1 [Source:HGNC Symbol;Acc:2202]	COL4A1	protein_coding	BRAIN SMALL VESSEL DISEASE WITH HEMORRHAGE	607595
13	110882931	110882931	-3.59848	3.49473	110958159	111165374	Downstream	ENSG00000134871	collagen, type IV, alpha 2 [Source:HGNC Symbol;Acc:2203]	COL4A2	protein_coding	HEMORRHAGE INTRACEREBRAL SUSCEPTIBILITY TO	614519
17	50838491	50838491	-3.59662	3.49164	50467875	50613061	Upstream	ENSG00000263317		RP11-429O1.1	lincRNA
17	50838491	50838491	-3.59662	3.49164	50939481	50976948	Downstream	ENSG00000226364	Uncharacterized protein [Source:UniProtKB/TrEMBL;Acc:I3L2H3]	AC102948.2	protein_coding
9	135675689	135675689	-3.59473	3.48848	135644840	135645599	Upstream	ENSG00000224992		RP11-295G24.5	sense_intronic
9	135675689	135675689	-3.59473	3.48848	135729205	135729269	Downstream	ENSG00000251723	RNA, U6 small nuclear 357, pseudogene [Source:HGNC Symbol;Acc:47320]	RNU6-357P	snRNA
16	72617070	72617070	-3.59467	3.48838	72699069	72821143	Downstream	ENSG00000259768		RP5-991G20.1	antisense
16	72617070	72617070	-3.59467	3.48838	72613441	72613536	Upstream	ENSG00000221286		AC092289.1	miRNA
9	15699706	15699706	-3.59213	3.48414	15588353	15588613	Upstream	ENSG00000231376	high mobility group nucleosomal binding domain 2 pseudogene 16 [Source:HGNC Symbol;Acc:31330]	HMGN2P16	pseudogene
9	15699706	15699706	-3.59213	3.48414	15776179	15776284	Downstream	ENSG00000207360	RNA, U6 small nuclear 14, pseudogene [Source:HGNC Symbol;Acc:34258]	RNU6-14P	snRNA
3	99007685	99007685	-3.59212	3.48412	98934068	98935110	Upstream	ENSG00000241305	actin, gamma 1 pseudogene 13 [Source:HGNC Symbol;Acc:49058]	ACTG1P13	pseudogene
3	99007685	99007685	-3.59212	3.48412	99045221	99045396	Downstream	ENSG00000240572		RP11-121C1.1	pseudogene
19	28478110	28478110	-3.59208	3.48407	28556174	28616337	Downstream	ENSG00000267509		CTD-2043I16.1	lincRNA
19	28478110	28478110	-3.59208	3.48407	28473940	28474240	Upstream	ENSG00000266906		AC005357.1	pseudogene
11	58093878	58093878	-3.59147	3.48304	58085109	58085847	Upstream	ENSG00000255218	olfactory receptor, family 5, subfamily BC, member 1 pseudogene [Source:HGNC Symbol;Acc:15272]	OR5BC1P	pseudogene
11	58093878	58093878	-3.59147	3.48304	58111210	58112137	Downstream	ENSG00000255431	olfactory receptor, family 5, subfamily B, member 19 pseudogene [Source:HGNC Symbol;Acc:15269]	OR5B19P	pseudogene
5	49406195	49406720	-3.59057	3.52326	45890318	45896072	Upstream	ENSG00000250122		CTD-2013M15.1	lincRNA
5	49406195	49406720	-3.59057	3.52326	49692026	49739082	Downstream	ENSG00000170571	embigin [Source:HGNC Symbol;Acc:30465]	EMB	protein_coding
5	46379513	46379513	-3.58958	3.4799	45890318	45896072	Upstream	ENSG00000250122		CTD-2013M15.1	lincRNA
5	46379513	46379513	-3.58958	3.4799	49692026	49739082	Downstream	ENSG00000170571	embigin [Source:HGNC Symbol;Acc:30465]	EMB	protein_coding
5	46378102	46378445	-3.58937	3.56297	45890318	45896072	Upstream	ENSG00000250122		CTD-2013M15.1	lincRNA
5	46378102	46378445	-3.58937	3.56297	49692026	49739082	Downstream	ENSG00000170571	embigin [Source:HGNC Symbol;Acc:30465]	EMB	protein_coding
5	64472386	64472386	-3.58817	3.47755	64444563	64777747	Overlaps	ENSG00000049192	ADAM metallopeptidase with thrombospondin type 1 motif, 6 [Source:HGNC Symbol;Acc:222]	ADAMTS6	protein_coding
5	64472386	64472386	-3.58817	3.47755	64505748	64506775	Downstream	ENSG00000248288		CTD-2194F4.2	pseudogene
17	51143453	51143453	-3.58805	3.47735	51062880	51065012	Upstream	ENSG00000227011	chromosome 17 open reading frame 112 [Source:HGNC Symbol;Acc:42963]	C17orf112	protein_coding
17	51143453	51143453	-3.58805	3.47735	51183095	51183719	Downstream	ENSG00000262902		RP11-750B16.1	pseudogene
19	28669552	28669552	-3.58805	3.47734	28556174	28616337	Upstream	ENSG00000267509		CTD-2043I16.1	lincRNA
19	28669552	28669552	-3.58805	3.47734	28785000	28804407	Downstream	ENSG00000266928		CTB-70G10.1	lincRNA
11	58113695	58113695	-3.5879	3.4771	58111210	58112137	Upstream	ENSG00000255431	olfactory receptor, family 5, subfamily B, member 19 pseudogene [Source:HGNC Symbol;Acc:15269]	OR5B19P	pseudogene
11	58113695	58113695	-3.5879	3.4771	58116462	58117103	Downstream	ENSG00000255096	olfactory receptor, family 5, subfamily B, member 10 pseudogene [Source:HGNC Symbol;Acc:8320]	OR5B10P	pseudogene
11	54707480	54707743	-3.58761	3.47662	55029658	55038595	Downstream	ENSG00000150244	tripartite motif containing 48 [Source:HGNC Symbol;Acc:19021]	TRIM48	protein_coding
11	54707480	54707743	-3.58761	3.47662	51526871	51527800	Upstream	ENSG00000237610	olfactory receptor, family 4, subfamily C, member 50 pseudogene [Source:HGNC Symbol;Acc:31274]	OR4C50P	pseudogene
22	35578066	35578066	-3.58657	3.47488	35560297	35561340	Upstream	ENSG00000238153		CTA-714B7.4	pseudogene
22	35578066	35578066	-3.58657	3.47488	35590692	35590935	Downstream	ENSG00000243453	cytochrome c oxidase subunit VIIb pseudogene 1 [Source:HGNC Symbol;Acc:16529]	COX7BP1	pseudogene
3	90459654	90459778	-3.58568	3.4734	90310564	90310858	Upstream	ENSG00000271024	heat shock 10kDa protein 1 pseudogene 19 [Source:HGNC Symbol;Acc:49338]	HSPE1P19	pseudogene
3	90459654	90459778	-3.58568	3.4734	93562608	93562706	Downstream	ENSG00000251727	RNA, U6 small nuclear 488, pseudogene [Source:HGNC Symbol;Acc:47451]	RNU6-488P	snRNA
3	87543753	87543753	-3.58528	3.47274	87372418	87373873	Upstream	ENSG00000239829	keratin 8 pseudogene 25 [Source:HGNC Symbol;Acc:33377]	KRT8P25	pseudogene
3	87543753	87543753	-3.58528	3.47274	87643988	87644526	Downstream	ENSG00000240902	apolipoprotein O pseudogene 2 [Source:HGNC Symbol;Acc:48740]	APOOP2	pseudogene
6	58777506	58777506	-3.58407	3.47072	58488888	58513860	Upstream	ENSG00000223633		RP11-143A22.1	lincRNA
6	58777506	58777506	-3.58407	3.47072	61996403	61996816	Downstream	ENSG00000220030		RP1-91N13.1	pseudogene
8	120309980	120309980	-3.58402	3.47063	120227351	120259088	Upstream	ENSG00000253972		RP11-4K16.2	lincRNA
8	120309980	120309980	-3.58402	3.47063	120400588	120400709	Downstream	ENSG00000206776	Small nucleolar RNA SNORA32 [Source:RFAM;Acc:RF00421]	SNORA32	snoRNA
3	158232454	158232454	-3.58334	3.4695	158263009	158288855	Downstream	ENSG00000243150		RP11-538P18.2	antisense
3	158232454	158232454	-3.58334	3.4695	158214350	158214723	Upstream	ENSG00000243314		RP11-538P18.1	pseudogene
4	29749995	29749995	-3.58322	3.46931	29750379	29751722	Downstream	ENSG00000249542	eukaryotic translation elongation factor 1 alpha 1 pseudogene 21 [Source:HGNC Symbol;Acc:37894]	EEF1A1P21	pseudogene
4	29749995	29749995	-3.58322	3.46931	29512257	29512359	Upstream	ENSG00000252303	RNA, U6 small nuclear 1221, pseudogene [Source:HGNC Symbol;Acc:48184]	RNU6-1221P	snRNA
7	93215391	93215391	-3.58206	3.46738	93113248	93113331	Upstream	ENSG00000207656	microRNA 489 [Source:HGNC Symbol;Acc:32074]	MIR489	miRNA
7	93215391	93215391	-3.58206	3.46738	93220885	93540577	Downstream	ENSG00000127928	guanine nucleotide binding protein (G protein), gamma transducing activity polypeptide 1 [Source:HGNC Symbol;Acc:4411]	GNGT1	protein_coding
11	99491989	99491989	-3.58097	3.46556	99295669	99295736	Upstream	ENSG00000266616		AP003558.1	miRNA
11	99491989	99491989	-3.58097	3.46556	100207588	100208357	Downstream	ENSG00000255547	replication protein A2 pseudogene 3 [Source:HGNC Symbol;Acc:45118]	RPA2P3	pseudogene
13	109074842	109074842	-3.57948	3.46309	109132574	109134165	Downstream	ENSG00000232087	host cell factor C2 pseudogene 1 [Source:HGNC Symbol;Acc:39815]	HCFC2P1	pseudogene
13	109074842	109074842	-3.57948	3.46309	108953560	108953679	Upstream	ENSG00000223177	RNA, 5S ribosomal pseudogene 39 [Source:HGNC Symbol;Acc:42615]	RNA5SP39	rRNA
15	74244121	74244121	-3.57908	3.46243	74218330	74244478	Overlaps	ENSG00000129038	lysyl oxidase-like 1 [Source:HGNC Symbol;Acc:6665]	LOXL1	protein_coding	EXFOLIATION SYNDROME SUSCEPTIBILITY TO	177650
15	74244121	74244121	-3.57908	3.46243	74275547	74286963	Downstream	ENSG00000067221	stomatin (EPB72)-like 1 [Source:HGNC Symbol;Acc:14560]	STOML1	protein_coding
18	56292253	56292253	-3.57886	3.46206	56298491	56299352	Downstream	ENSG00000239659	ribosomal protein L9 pseudogene 31 [Source:HGNC Symbol;Acc:36617]	RPL9P31	pseudogene
18	56292253	56292253	-3.57886	3.46206	56267863	56267930	Upstream	ENSG00000252284	Small nucleolar RNA SNORD28 [Source:RFAM;Acc:RF00085]	SNORD28	snoRNA
4	19521408	19521408	-3.57849	3.46145	19457059	19911315	Overlaps	ENSG00000248515		RP11-608O21.1	lincRNA
4	19521408	19521408	-3.57849	3.46145	19748802	19756214	Downstream	ENSG00000249441		RP11-94H6.1	lincRNA
1	213325126	213325126	-3.57841	3.46131	213224589	213448116	Overlaps	ENSG00000136643	ribosomal protein S6 kinase, 52kDa, polypeptide 1 [Source:HGNC Symbol;Acc:10439]	RPS6KC1	protein_coding
1	213325126	213325126	-3.57841	3.46131	213602051	213602420	Downstream	ENSG00000228646	ribosomal protein L31 pseudogene 13 [Source:HGNC Symbol;Acc:35598]	RPL31P13	pseudogene
12	37861900	37861956	-3.57676	3.45918	34402416	34402893	Upstream	ENSG00000256614		RP13-7D7.1	pseudogene
12	37861900	37861956	-3.57676	3.45918	37935814	37936188	Downstream	ENSG00000257794		RP11-125N22.4	pseudogene
5	64948488	64948488	-3.57655	3.45822	64920592	64926718	Upstream	ENSG00000253251	CDNA FLJ26957 fis, clone SLV00486; Uncharacterized protein [Source:UniProtKB/TrEMBL;Acc:Q6ZNX1]	CTC-534A2.2	protein_coding
5	64948488	64948488	-3.57655	3.45822	64961755	65018862	Downstream	ENSG00000197860	small glutamine-rich tetratricopeptide repeat (TPR)-containing, beta [Source:HGNC Symbol;Acc:23567]	SGTB	protein_coding
22	26276991	26276991	-3.57628	3.45777	26279041	26279128	Downstream	ENSG00000264925		Z98949.1	miRNA
22	26276991	26276991	-3.57628	3.45777	26138111	26427007	Overlaps	ENSG00000133454	myosin XVIIIB [Source:HGNC Symbol;Acc:18150]	MYO18B	protein_coding
1	8182042	8182042	-3.57575	3.45689	8117305	8118523	Upstream	ENSG00000232848		CTA-215D11.4	pseudogene
1	8182042	8182042	-3.57575	3.45689	8249884	8252830	Downstream	ENSG00000229305		RP11-431K24.2	pseudogene
6	61914966	61915480	-3.57575	3.46878	58488888	58513860	Upstream	ENSG00000223633		RP11-143A22.1	lincRNA
6	61914966	61915480	-3.57575	3.46878	61996403	61996816	Downstream	ENSG00000220030		RP1-91N13.1	pseudogene
2	161170873	161170873	-3.57544	3.45639	161253340	161253479	Downstream	ENSG00000252465	RNA component of mitochondrial RNA processing endoribonuclease pseudogene 3 [Source:HGNC Symbol;Acc:47033]	RMRPP3	misc_RNA
2	161170873	161170873	-3.57544	3.45639	161128662	161350305	Overlaps	ENSG00000153250	RNA binding motif, single stranded interacting protein 1 [Source:HGNC Symbol;Acc:9907]	RBMS1	protein_coding
7	57984431	57984431	-3.57489	3.45546	57895015	57895957	Upstream	ENSG00000271696		RP11-548K12.13	pseudogene
7	57984431	57984431	-3.57489	3.45546	61821869	61822186	Downstream	ENSG00000233918		RP11-715L17.1	pseudogene
3	158053596	158053596	-3.57469	3.45514	157993598	157994210	Upstream	ENSG00000241723		RP11-113A11.1	pseudogene
3	158053596	158053596	-3.57469	3.45514	158214350	158214723	Downstream	ENSG00000243314		RP11-538P18.1	pseudogene
7	51428731	51428731	-3.57417	3.45427	51327126	51327864	Upstream	ENSG00000231490	ribosomal protein L7-like 1 pseudogene 2 [Source:HGNC Symbol;Acc:39484]	RPL7L1P2	pseudogene
7	51428731	51428731	-3.57417	3.45427	51449981	51452357	Downstream	ENSG00000227233	capicua transcriptional repressor pseudogene 17 [Source:HGNC Symbol;Acc:48827]	CICP17	pseudogene
9	93176751	93176751	-3.57415	3.45423	93063184	93195787	Overlaps	ENSG00000231107		RP11-389K14.3	lincRNA
9	93176751	93176751	-3.57415	3.45423	93225806	93345026	Downstream	ENSG00000229613		RP11-555F9.2	lincRNA
19	23612089	23612089	-3.57343	3.45305	23582035	23598877	Upstream	ENSG00000269416		CTB-175P5.4	lincRNA
19	23612089	23612089	-3.57343	3.45305	23627064	23627991	Downstream	ENSG00000268908	vomeronasal 1 receptor 92 pseudogene [Source:HGNC Symbol;Acc:37412]	VN1R92P	pseudogene
10	123634813	123634813	-3.57296	3.45226	123687827	123711480	Downstream	ENSG00000226864	ATE1 antisense RNA 1 [Source:HGNC Symbol;Acc:49496]	ATE1-AS1	antisense
10	123634813	123634813	-3.57296	3.45226	123606115	123606215	Upstream	ENSG00000201884	Y RNA [Source:RFAM;Acc:RF00019]	Y_RNA	misc_RNA
7	126616667	126616667	-3.57288	3.45213	126508821	126510586	Upstream	ENSG00000224981		AC000367.1	pseudogene
7	126616667	126616667	-3.57288	3.45213	126621021	126621832	Downstream	ENSG00000230820		AC000362.1	pseudogene
19	23606818	23606818	-3.57282	3.45202	23582035	23598877	Upstream	ENSG00000269416		CTB-175P5.4	lincRNA
19	23606818	23606818	-3.57282	3.45202	23627064	23627991	Downstream	ENSG00000268908	vomeronasal 1 receptor 92 pseudogene [Source:HGNC Symbol;Acc:37412]	VN1R92P	pseudogene
7	110733813	110733813	-3.57195	3.45059	110731062	110765510	Overlaps	ENSG00000173114	leucine rich repeat neuronal 3 [Source:HGNC Symbol;Acc:17200]	LRRN3	protein_coding
7	110733813	110733813	-3.57195	3.45059	110749324	110749413	Downstream	ENSG00000238922	Small nucleolar RNA U13 [Source:RFAM;Acc:RF01210]	snoU13	snoRNA
17	41438627	41438646	-3.57087	3.47309	41447213	41466567	Downstream	ENSG00000188825	long intergenic non-protein coding RNA 910 [Source:HGNC Symbol;Acc:44361]	LINC00910	lincRNA
17	41438627	41438646	-3.57087	3.47309	41368960	41383338	Upstream	ENSG00000236383	long intergenic non-protein coding RNA 854 [Source:HGNC Symbol;Acc:43658]	LINC00854	processed_transcript
19	43707237	43707237	-3.57087	3.4488	43696854	43711451	Overlaps	ENSG00000243137	pregnancy specific beta-1-glycoprotein 4 [Source:HGNC Symbol;Acc:9521]	PSG4	protein_coding
19	43707237	43707237	-3.57087	3.4488	43715943	43773682	Downstream	ENSG00000183668	pregnancy specific beta-1-glycoprotein 9 [Source:HGNC Symbol;Acc:9526]	PSG9	protein_coding
19	53134469	53134469	-3.57068	3.44848	53100952	53102140	Upstream	ENSG00000268970		CTD-3099C6.11	sense_intronic
19	53134469	53134469	-3.57068	3.44848	53153690	53156537	Downstream	ENSG00000269825		CTD-3099C6.9	sense_intronic
16	7056725	7056725	-3.57061	3.44837	7176294	7176640	Downstream	ENSG00000240419		RP11-545E8.1	pseudogene
16	7056725	7056725	-3.57061	3.44837	7054008	7054113	Upstream	ENSG00000212189	RNA, U6 small nuclear 328, pseudogene [Source:HGNC Symbol;Acc:47291]	RNU6-328P	snRNA
6	12211535	12211535	-3.56924	3.4461	12008995	12165232	Upstream	ENSG00000095951	human immunodeficiency virus type I enhancer binding protein 1 [Source:HGNC Symbol;Acc:4920]	HIVEP1	protein_coding
6	12211535	12211535	-3.56924	3.4461	12290596	12297427	Downstream	ENSG00000078401	endothelin 1 [Source:HGNC Symbol;Acc:3176]	EDN1	protein_coding	AURICULOCONDYLAR SYNDROME	137888
8	66038648	66038648	-3.56893	3.44558	65885723	65886083	Upstream	ENSG00000253493		RP11-89A16.1	pseudogene
8	66038648	66038648	-3.56893	3.44558	66067642	66068013	Downstream	ENSG00000239261	ribosomal protein L31 pseudogene 41 [Source:HGNC Symbol;Acc:36720]	RPL31P41	pseudogene
7	119207756	119207756	-3.56617	3.44101	119124379	119124463	Upstream	ENSG00000263692		AC091320.2	miRNA
7	119207756	119207756	-3.56617	3.44101	119209294	119209370	Downstream	ENSG00000256882		AC091320.1	pseudogene
19	27777015	27777015	-3.56616	3.44099	28129391	28137391	Downstream	ENSG00000267696		CTB-151G24.1	lincRNA
19	27777015	27777015	-3.56616	3.44099	24345172	24346227	Upstream	ENSG00000268442	hepatitis A virus cellular receptor 1 pseudogene 1 [Source:HGNC Symbol;Acc:44033]	HAVCR1P1	pseudogene
14	53047085	53047085	-3.56444	3.43815	53019866	53104431	Overlaps	ENSG00000180998	G protein-coupled receptor 137C [Source:HGNC Symbol;Acc:25445]	GPR137C	protein_coding
14	53047085	53047085	-3.56444	3.43815	53106634	53162618	Downstream	ENSG00000197930	ERO1-like (S. cerevisiae) [Source:HGNC Symbol;Acc:13280]	ERO1L	protein_coding
14	70890199	70890199	-3.56393	3.43731	70892529	71014181	Downstream	ENSG00000257759		RP11-486O13.4	lincRNA
14	70890199	70890199	-3.56393	3.43731	70838148	70883778	Upstream	ENSG00000213463	synaptojanin 2 binding protein [Source:HGNC Symbol;Acc:18955]	SYNJ2BP	protein_coding
10	58553633	58553633	-3.56382	3.43711	59064239	59064319	Downstream	ENSG00000264747	microRNA 3924 [Source:HGNC Symbol;Acc:38984]	MIR3924	miRNA
10	58553633	58553633	-3.56382	3.43711	58355723	58355791	Upstream	ENSG00000238707	Small nucleolar RNA SNORD2 [Source:RFAM;Acc:RF01299]	SNORD2	snoRNA
4	63996793	63996793	-3.56347	3.43654	63994029	64009599	Overlaps	ENSG00000251055		RP11-257A22.1	lincRNA
4	63996793	63996793	-3.56347	3.43654	64215832	64217190	Downstream	ENSG00000231442	La ribonucleoprotein domain family, member 1B pseudogene 1 [Source:HGNC Symbol;Acc:37097]	LARP1BP1	pseudogene
3	90461036	90461761	-3.5632	3.45853	90310564	90310858	Upstream	ENSG00000271024	heat shock 10kDa protein 1 pseudogene 19 [Source:HGNC Symbol;Acc:49338]	HSPE1P19	pseudogene
3	90461036	90461761	-3.5632	3.45853	93562608	93562706	Downstream	ENSG00000251727	RNA, U6 small nuclear 488, pseudogene [Source:HGNC Symbol;Acc:47451]	RNU6-488P	snRNA
13	64417631	64417631	-3.56217	3.43439	64411428	64412164	Upstream	ENSG00000272299		RP11-394A14.4	lincRNA
13	64417631	64417631	-3.56217	3.43439	64549584	64550555	Downstream	ENSG00000237849	nuclear transcription factor Y, alpha pseudogene 1 [Source:HGNC Symbol;Acc:34078]	NFYAP1	pseudogene
22	28373593	28373593	-3.56204	3.43417	28316513	28316600	Upstream	ENSG00000264073	microRNA 3199-2 [Source:HGNC Symbol;Acc:38205]	MIR3199-2	miRNA
22	28373593	28373593	-3.56204	3.43417	28374004	29075853	Downstream	ENSG00000100154	tetratricopeptide repeat domain 28 [Source:HGNC Symbol;Acc:29179]	TTC28	protein_coding
6	32492085	32492085	-3.56166	3.43354	32485120	32498064	Overlaps	ENSG00000198502	major histocompatibility complex, class II, DR beta 5 [Source:HGNC Symbol;Acc:4953]	HLA-DRB5	protein_coding
6	32492085	32492085	-3.56166	3.43354	32517717	32517867	Downstream	ENSG00000251916	RNA, U1 small nuclear 61, pseudogene [Source:HGNC Symbol;Acc:48403]	RNU1-61P	snRNA
5	136102815	136102815	-3.56161	3.43347	136070616	136090375	Upstream	ENSG00000250284		CTB-1I21.1	lincRNA
5	136102815	136102815	-3.56161	3.43347	136193317	136194031	Downstream	ENSG00000248616		CTB-1I21.2	pseudogene
1	165597274	165597274	-3.56155	3.43336	165567700	165592568	Upstream	ENSG00000236206		RP11-306I1.2	lincRNA
1	165597274	165597274	-3.56155	3.43336	165600098	165631033	Downstream	ENSG00000143198	microsomal glutathione S-transferase 3 [Source:HGNC Symbol;Acc:7064]	MGST3	protein_coding
11	46907503	46907503	-3.56137	3.43306	46878419	46940193	Overlaps	ENSG00000134569	low density lipoprotein receptor-related protein 4 [Source:HGNC Symbol;Acc:6696]	LRP4	protein_coding	SCLEROSTEOSIS 2	614305
11	46907503	46907503	-3.56137	3.43306	46958240	47185936	Downstream	ENSG00000149179	chromosome 11 open reading frame 49 [Source:HGNC Symbol;Acc:28720]	C11orf49	protein_coding
3	93549059	93549059	-3.56105	3.43253	90310564	90310858	Upstream	ENSG00000271024	heat shock 10kDa protein 1 pseudogene 19 [Source:HGNC Symbol;Acc:49338]	HSPE1P19	pseudogene
3	93549059	93549059	-3.56105	3.43253	93562608	93562706	Downstream	ENSG00000251727	RNA, U6 small nuclear 488, pseudogene [Source:HGNC Symbol;Acc:47451]	RNU6-488P	snRNA
2	219955433	219955433	-3.56058	3.43175	219967156	219967437	Downstream	ENSG00000240317	RNA, 7SL, cytoplasmic 764, pseudogene [Source:HGNC Symbol;Acc:46780]	RN7SL764P	misc_RNA
2	219955433	219955433	-3.56058	3.43175	219940051	220035549	Overlaps	ENSG00000213901	solute carrier family 23, member 3 [Source:HGNC Symbol;Acc:20601]	SLC23A3	protein_coding
5	64850822	64850822	-3.56051	3.43164	64813593	64858998	Overlaps	ENSG00000123219	centromere protein K [Source:HGNC Symbol;Acc:29479]	CENPK	protein_coding
5	64850822	64850822	-3.56051	3.43164	64859063	64883376	Downstream	ENSG00000113593	peptidylprolyl isomerase domain and WD repeat containing 1 [Source:HGNC Symbol;Acc:28954]	PPWD1	protein_coding
12	55914635	55914635	-3.55924	3.42954	55886147	55887100	Upstream	ENSG00000205327	olfactory receptor, family 6, subfamily C, member 68 [Source:HGNC Symbol;Acc:31297]	OR6C68	protein_coding
12	55914635	55914635	-3.55924	3.42954	55916377	55917201	Downstream	ENSG00000234670	olfactory receptor, family 6, subfamily C, member 64 pseudogene [Source:HGNC Symbol;Acc:31294]	OR6C64P	pseudogene
22	34675342	34675342	-3.55899	3.42913	34604130	34605251	Upstream	ENSG00000224404		LL22NC03-13G6.2	lincRNA
22	34675342	34675342	-3.55899	3.42913	34985077	34987270	Downstream	ENSG00000235485		RP1-101G11.2	pseudogene
11	50763356	50763356	-3.55835	3.42807	51264009	51264094	Downstream	ENSG00000264637		AC110283.1	miRNA
11	50763356	50763356	-3.55835	3.42807	50368213	50381487	Upstream	ENSG00000214883		RP11-574M7.2	pseudogene
6	32527296	32527296	-3.55709	3.42598	32546546	32557625	Downstream	ENSG00000196126	major histocompatibility complex, class II, DR beta 1 [Source:HGNC Symbol;Acc:4948]	HLA-DRB1	protein_coding	SARCOIDOSIS SUSCEPTIBILITY TO 1	181000
6	32527296	32527296	-3.55709	3.42598	32520490	32527799	Overlaps	ENSG00000229391	major histocompatibility complex, class II, DR beta 6 (pseudogene) [Source:HGNC Symbol;Acc:4954]	HLA-DRB6	pseudogene
6	81109079	81109079	-3.55698	3.42581	81153061	81175644	Downstream	ENSG00000233967		RP11-250B2.3	lincRNA
6	81109079	81109079	-3.55698	3.42581	81083732	81084286	Upstream	ENSG00000219547	ribosomal protein L17 pseudogene 25 [Source:HGNC Symbol;Acc:36844]	RPL17P25	pseudogene
12	98659265	98659265	-3.55668	3.42531	98506792	98686223	Overlaps	ENSG00000258312		RP11-690J15.1	lincRNA
12	98659265	98659265	-3.55668	3.42531	98711519	98712127	Downstream	ENSG00000257580		RP11-718L23.1	pseudogene
6	137805255	137805255	-3.55665	3.42526	137518621	137540586	Upstream	ENSG00000027697	interferon gamma receptor 1 [Source:HGNC Symbol;Acc:5439]	IFNGR1	protein_coding	HELICOBACTER PYLORI INFECTION SUSCEPTIBILITY TO	600263
6	137805255	137805255	-3.55665	3.42526	137813336	137815531	Downstream	ENSG00000177468	oligodendrocyte transcription factor 3 [Source:HGNC Symbol;Acc:18003]	OLIG3	protein_coding
5	46382601	46382601	-3.55651	3.42503	45890318	45896072	Upstream	ENSG00000250122		CTD-2013M15.1	lincRNA
5	46382601	46382601	-3.55651	3.42503	49692026	49739082	Downstream	ENSG00000170571	embigin [Source:HGNC Symbol;Acc:30465]	EMB	protein_coding
20	4826002	4826002	-3.55632	3.42472	4760669	4804291	Upstream	ENSG00000101265	Ras association (RalGDS/AF-6) domain family member 2 [Source:HGNC Symbol;Acc:9883]	RASSF2	protein_coding
20	4826002	4826002	-3.55632	3.42472	4833002	4990939	Downstream	ENSG00000089057	solute carrier family 23 (ascorbic acid transporter), member 2 [Source:HGNC Symbol;Acc:10973]	SLC23A2	protein_coding
16	87218684	87218684	-3.55619	3.4245	87245728	87260036	Downstream	ENSG00000261095		RP11-899L11.1	lincRNA
16	87218684	87218684	-3.55619	3.4245	87117168	87351022	Overlaps	ENSG00000260456	chromosome 16 open reading frame 95 [Source:HGNC Symbol;Acc:40033]	C16orf95	protein_coding
4	79226425	79226425	-3.5547	3.42204	79109490	79109577	Upstream	ENSG00000221183		AC093897.1	miRNA
4	79226425	79226425	-3.5547	3.42204	79300351	79300668	Downstream	ENSG00000248117	mitochondrial inner membrane organizing system 1 pseudogene 4 [Source:HGNC Symbol;Acc:44094]	MINOS1P4	pseudogene
16	34755056	34755056	-3.55469	3.42203	34740963	34741541	Upstream	ENSG00000269622		RP11-80F22.2	pseudogene
16	34755056	34755056	-3.55469	3.42203	34763493	34763688	Downstream	ENSG00000261733		RP11-80F22.8	pseudogene
22	16855366	16855366	-3.554	3.42088	16680767	16687245	Upstream	ENSG00000236235		LA16c-13E4.3	pseudogene
22	16855366	16855366	-3.554	3.42088	16868420	16871613	Downstream	ENSG00000225293	ATP-binding cassette, sub-family D (ALD), member 1, pseudogene 4 [Source:HGNC Symbol;Acc:65]	ABCD1P4	pseudogene
12	34822323	34822323	-3.55381	3.42056	34402416	34402893	Upstream	ENSG00000256614		RP13-7D7.1	pseudogene
12	34822323	34822323	-3.55381	3.42056	37935814	37936188	Downstream	ENSG00000257794		RP11-125N22.4	pseudogene
6	166656882	166656882	-3.55297	3.41918	166719168	166721936	Downstream	ENSG00000176381	proline rich 18 [Source:HGNC Symbol;Acc:28574]	PRR18	protein_coding
6	166656882	166656882	-3.55297	3.41918	166653778	166653981	Upstream	ENSG00000213536	guanine nucleotide binding protein (G protein), gamma 5 pseudogene 1 [Source:HGNC Symbol;Acc:4409]	GNG5P1	pseudogene
12	41478447	41478447	-3.55291	3.41908	41582250	41968392	Downstream	ENSG00000165966	PDZ domain containing ring finger 4 [Source:HGNC Symbol;Acc:30552]	PDZRN4	protein_coding
12	41478447	41478447	-3.55291	3.41908	41122613	41123699	Upstream	ENSG00000257680		RP11-367O10.1	pseudogene
3	90013447	90013447	-3.55284	3.41896	89637864	89639247	Upstream	ENSG00000240309		RP11-91A15.1	pseudogene
3	90013447	90013447	-3.55284	3.41896	90079434	90079644	Downstream	ENSG00000212598	Small nucleolar RNA U3 [Source:RFAM;Acc:RF00012]	U3	snoRNA
6	32504965	32504965	-3.55278	3.41887	32485120	32498064	Upstream	ENSG00000198502	major histocompatibility complex, class II, DR beta 5 [Source:HGNC Symbol;Acc:4953]	HLA-DRB5	protein_coding
6	32504965	32504965	-3.55278	3.41887	32517717	32517867	Downstream	ENSG00000251916	RNA, U1 small nuclear 61, pseudogene [Source:HGNC Symbol;Acc:48403]	RNU1-61P	snRNA
6	58778765	58778765	-3.5523	3.41808	58488888	58513860	Upstream	ENSG00000223633		RP11-143A22.1	lincRNA
6	58778765	58778765	-3.5523	3.41808	61996403	61996816	Downstream	ENSG00000220030		RP1-91N13.1	pseudogene
10	39138459	39138459	-3.55157	3.41687	39076135	39076239	Upstream	ENSG00000233832		RP11-96F8.1	pseudogene
10	39138459	39138459	-3.55157	3.41687	42644758	42644997	Downstream	ENSG00000229485	kinase suppressor of ras 1 pseudogene 1 [Source:HGNC Symbol;Acc:44977]	KSR1P1	pseudogene
18	63842190	63842190	-3.55067	3.41539	64168320	64271375	Downstream	ENSG00000071991	cadherin 19, type 2 [Source:HGNC Symbol;Acc:1758]	CDH19	protein_coding
18	63842190	63842190	-3.55067	3.41539	63735986	63736883	Upstream	ENSG00000264685	PRPF19 pseudogene 1 [Source:HGNC Symbol;Acc:23182]	PRPF19P1	pseudogene
10	86345376	86345376	-3.54986	3.41404	86623021	86623118	Downstream	ENSG00000238469		AC091487.1	miRNA
10	86345376	86345376	-3.54986	3.41404	86320199	86321019	Upstream	ENSG00000178429	ribosomal protein S3A pseudogene 5 [Source:HGNC Symbol;Acc:23744]	RPS3AP5	pseudogene
16	34754111	34754111	-3.5498	3.41394	34740963	34741541	Upstream	ENSG00000269622		RP11-80F22.2	pseudogene
16	34754111	34754111	-3.5498	3.41394	34763493	34763688	Downstream	ENSG00000261733		RP11-80F22.8	pseudogene
1	230886378	230886378	-3.54968	3.41375	230883130	230937749	Overlaps	ENSG00000135773	calpain 9 [Source:HGNC Symbol;Acc:1486]	CAPN9	protein_coding
1	230886378	230886378	-3.54968	3.41375	230955996	230956104	Downstream	ENSG00000202063	RNA, 5S ribosomal pseudogene 79 [Source:HGNC Symbol;Acc:42856]	RNA5SP79	rRNA
10	70692824	70692824	-3.54924	3.41303	70715884	70744829	Downstream	ENSG00000165732	DEAD (Asp-Glu-Ala-Asp) box helicase 21 [Source:HGNC Symbol;Acc:2744]	DDX21	protein_coding
10	70692824	70692824	-3.54924	3.41303	70671409	70671515	Upstream	ENSG00000206855	RNA, U6 small nuclear 571, pseudogene [Source:HGNC Symbol;Acc:47534]	RNU6-571P	snRNA
20	3665834	3665834	-3.54916	3.41289	3648612	3662893	Upstream	ENSG00000149451	ADAM metallopeptidase domain 33 [Source:HGNC Symbol;Acc:15478]	ADAM33	protein_coding	ASTHMA SUSCEPTIBILITY TO	600807
20	3665834	3665834	-3.54916	3.41289	3667617	3687775	Downstream	ENSG00000088827	sialic acid binding Ig-like lectin 1, sialoadhesin [Source:HGNC Symbol;Acc:11127]	SIGLEC1	protein_coding
5	46396810	46396810	-3.54766	3.41042	45890318	45896072	Upstream	ENSG00000250122		CTD-2013M15.1	lincRNA
5	46396810	46396810	-3.54766	3.41042	49692026	49739082	Downstream	ENSG00000170571	embigin [Source:HGNC Symbol;Acc:30465]	EMB	protein_coding
10	67522025	67522025	-3.54515	3.40628	67469818	67469902	Upstream	ENSG00000253012		AC022538.1	miRNA
10	67522025	67522025	-3.54515	3.40628	67672276	69455927	Downstream	ENSG00000183230	catenin (cadherin-associated protein), alpha 3 [Source:HGNC Symbol;Acc:2511]	CTNNA3	protein_coding	Familial isolated arrhythmogenic ventricular dysplasia right dominant form	293910
20	37914941	37914941	-3.54485	3.40578	37900183	37900258	Upstream	ENSG00000211534		AL121588.1	miRNA
20	37914941	37914941	-3.54485	3.40578	37957657	37958567	Downstream	ENSG00000224357	autophagy related 3 pseudogene 1 [Source:HGNC Symbol;Acc:31123]	ATG3P1	pseudogene
5	64944394	64944394	-3.54207	3.4012	64920592	64926718	Upstream	ENSG00000253251	CDNA FLJ26957 fis, clone SLV00486; Uncharacterized protein [Source:UniProtKB/TrEMBL;Acc:Q6ZNX1]	CTC-534A2.2	protein_coding
5	64944394	64944394	-3.54207	3.4012	64961755	65018862	Downstream	ENSG00000197860	small glutamine-rich tetratricopeptide repeat (TPR)-containing, beta [Source:HGNC Symbol;Acc:23567]	SGTB	protein_coding
13	91503317	91503333	-3.54189	3.40091	91543208	91578851	Downstream	ENSG00000231674	long intergenic non-protein coding RNA 410 [Source:HGNC Symbol;Acc:42742]	LINC00410	lincRNA
13	91503317	91503333	-3.54189	3.40091	91434020	91434123	Upstream	ENSG00000251753	RNA, U6 small nuclear 75, pseudogene [Source:HGNC Symbol;Acc:42565]	RNU6-75P	snRNA
4	28115087	28115087	-3.54025	3.39822	27969345	27986685	Upstream	ENSG00000251410		AC007106.1	lincRNA
4	28115087	28115087	-3.54025	3.39822	28363901	28404486	Downstream	ENSG00000250038	Uncharacterized protein [Source:UniProtKB/TrEMBL;Acc:D6RB52]	RP11-180C1.1	protein_coding
6	32492054	32492054	-3.54019	3.39811	32485120	32498064	Overlaps	ENSG00000198502	major histocompatibility complex, class II, DR beta 5 [Source:HGNC Symbol;Acc:4953]	HLA-DRB5	protein_coding
6	32492054	32492054	-3.54019	3.39811	32517717	32517867	Downstream	ENSG00000251916	RNA, U1 small nuclear 61, pseudogene [Source:HGNC Symbol;Acc:48403]	RNU1-61P	snRNA
3	89236493	89236493	-3.53971	3.39733	89156674	89531284	Overlaps	ENSG00000044524	EPH receptor A3 [Source:HGNC Symbol;Acc:3387]	EPHA3	protein_coding	COLORECTAL CANCER	114500
3	89236493	89236493	-3.53971	3.39733	89637036	89637720	Downstream	ENSG00000240951		RP11-91A15.2	pseudogene
7	144883047	144883047	-3.5393	3.39666	144737092	144738034	Upstream	ENSG00000225918	ribosomal protein L7 pseudogene 59 [Source:HGNC Symbol;Acc:49215]	RPL7P59	pseudogene
7	144883047	144883047	-3.5393	3.39666	144966607	144967477	Downstream	ENSG00000226592		AC004911.2	pseudogene
9	44436397	44436537	-3.53898	3.39939	44401766	44404440	Upstream	ENSG00000237357		RP11-475I24.3	lincRNA
9	44436397	44436537	-3.53898	3.39939	44471985	44473415	Downstream	ENSG00000227924	RBPJ pseudogene 6 [Source:HGNC Symbol;Acc:37486]	RBPJP6	pseudogene
19	23604630	23604653	-3.53892	3.39603	23582035	23598877	Upstream	ENSG00000269416		CTB-175P5.4	lincRNA
19	23604630	23604653	-3.53892	3.39603	23627064	23627991	Downstream	ENSG00000268908	vomeronasal 1 receptor 92 pseudogene [Source:HGNC Symbol;Acc:37412]	VN1R92P	pseudogene
12	37873405	37873405	-3.53863	3.39555	34402416	34402893	Upstream	ENSG00000256614		RP13-7D7.1	pseudogene
12	37873405	37873405	-3.53863	3.39555	37935814	37936188	Downstream	ENSG00000257794		RP11-125N22.4	pseudogene
4	70463140	70463140	-3.53727	3.39331	70454912	70518967	Overlaps	ENSG00000270386	UDP glucuronosyltransferase 2 family, polypeptide A1, complex locus [Source:HGNC Symbol;Acc:12542]	UGT2A1	protein_coding
4	70463140	70463140	-3.53727	3.39331	70586880	70653679	Downstream	ENSG00000173597	sulfotransferase family, cytosolic, 1B, member 1 [Source:HGNC Symbol;Acc:17845]	SULT1B1	protein_coding
1	248502723	248502723	-3.537	3.39286	248486894	248487899	Upstream	ENSG00000177186	olfactory receptor, family 2, subfamily M, member 7 [Source:HGNC Symbol;Acc:19594]	OR2M7	protein_coding
1	248502723	248502723	-3.537	3.39286	248512077	248513015	Downstream	ENSG00000177174	olfactory receptor, family 14, subfamily C, member 36 [Source:HGNC Symbol;Acc:15026]	OR14C36	protein_coding
6	32498584	32498584	-3.53684	3.39261	32485120	32498064	Upstream	ENSG00000198502	major histocompatibility complex, class II, DR beta 5 [Source:HGNC Symbol;Acc:4953]	HLA-DRB5	protein_coding
6	32498584	32498584	-3.53684	3.39261	32517717	32517867	Downstream	ENSG00000251916	RNA, U1 small nuclear 61, pseudogene [Source:HGNC Symbol;Acc:48403]	RNU1-61P	snRNA
19	23624746	23624746	-3.53681	3.39256	23582035	23598877	Upstream	ENSG00000269416		CTB-175P5.4	lincRNA
19	23624746	23624746	-3.53681	3.39256	23627064	23627991	Downstream	ENSG00000268908	vomeronasal 1 receptor 92 pseudogene [Source:HGNC Symbol;Acc:37412]	VN1R92P	pseudogene
12	99694103	99694103	-3.53649	3.39203	99487137	99498789	Upstream	ENSG00000258039		RP11-406H4.1	antisense
12	99694103	99694103	-3.53649	3.39203	100041531	100043824	Downstream	ENSG00000180219	family with sequence similarity 71, member C [Source:HGNC Symbol;Acc:28594]	FAM71C	protein_coding
20	29817925	29818150	-3.53619	3.39689	29845467	29847435	Downstream	ENSG00000215547	defensin, beta 115 [Source:HGNC Symbol;Acc:18096]	DEFB115	protein_coding
20	29817925	29818150	-3.53619	3.39689	29637799	29638060	Upstream	ENSG00000238151	myeloid/lymphoid or mixed-lineage leukemia (trithorax homolog, Drosophila); translocated to, 10 pseudogene 1 [Source:HGNC Symbol;Acc:15794]	MLLT10P1	pseudogene
3	25969260	25969260	-3.53612	3.39143	25900024	25915191	Upstream	ENSG00000230891	long intergenic non-protein coding RNA 692 [Source:HGNC Symbol;Acc:27708]	LINC00692	protein_coding
3	25969260	25969260	-3.53612	3.39143	26057160	26057860	Downstream	ENSG00000234158	ribulose-5-phosphate-3-epimerase pseudogene 2 [Source:HGNC Symbol;Acc:44521]	RPEP2	pseudogene
1	180226927	180226927	-3.53529	3.39005	180238788	180245359	Downstream	ENSG00000230124		RP5-1180C10.2	antisense
1	180226927	180226927	-3.53529	3.39005	180199421	180249380	Overlaps	ENSG00000121454	LIM homeobox 4 [Source:HGNC Symbol;Acc:21734]	LHX4	protein_coding	PITUITARY HORMONE DEFICIENCY COMBINED 4	262700
19	28670292	28670292	-3.53479	3.38924	28556174	28616337	Upstream	ENSG00000267509		CTD-2043I16.1	lincRNA
19	28670292	28670292	-3.53479	3.38924	28785000	28804407	Downstream	ENSG00000266928		CTB-70G10.1	lincRNA
1	166007900	166007900	-3.53416	3.38819	165991452	165992264	Upstream	ENSG00000226292		RP11-7G12.1	pseudogene
1	166007900	166007900	-3.53416	3.38819	166011481	166011587	Downstream	ENSG00000207341	RNA, 5S ribosomal pseudogene 64 [Source:HGNC Symbol;Acc:42841]	RNA5SP64	rRNA
19	20678393	20678393	-3.53335	3.38687	20718631	20748615	Downstream	ENSG00000237440	zinc finger protein 737 [Source:HGNC Symbol;Acc:32468]	ZNF737	protein_coding
19	20678393	20678393	-3.53335	3.38687	20626021	20626531	Upstream	ENSG00000268335		CTC-513N18.3	pseudogene
12	34838819	34838819	-3.53266	3.38573	34402416	34402893	Upstream	ENSG00000256614		RP13-7D7.1	pseudogene
12	34838819	34838819	-3.53266	3.38573	37935814	37936188	Downstream	ENSG00000257794		RP11-125N22.4	pseudogene
9	32227077	32227077	-3.53167	3.3841	31644574	31645158	Upstream	ENSG00000235148	high mobility group box 3 pseudogene 23 [Source:HGNC Symbol;Acc:39315]	HMGB3P23	pseudogene
9	32227077	32227077	-3.53167	3.3841	32293556	32293690	Downstream	ENSG00000252313	RNA, 5S ribosomal pseudogene 281 [Source:HGNC Symbol;Acc:43181]	RNA5SP281	rRNA
20	29806601	29806601	-3.53131	3.38352	29845467	29847435	Downstream	ENSG00000215547	defensin, beta 115 [Source:HGNC Symbol;Acc:18096]	DEFB115	protein_coding
20	29806601	29806601	-3.53131	3.38352	29637799	29638060	Upstream	ENSG00000238151	myeloid/lymphoid or mixed-lineage leukemia (trithorax homolog, Drosophila); translocated to, 10 pseudogene 1 [Source:HGNC Symbol;Acc:15794]	MLLT10P1	pseudogene
18	62830343	62830343	-3.53123	3.38339	62773109	62792946	Upstream	ENSG00000263863		AC007948.1	lincRNA
18	62830343	62830343	-3.53123	3.38339	62853395	62854254	Downstream	ENSG00000264131		AC007631.1	lincRNA
3	158052231	158052231	-3.5305	3.38219	157993598	157994210	Upstream	ENSG00000241723		RP11-113A11.1	pseudogene
3	158052231	158052231	-3.5305	3.38219	158214350	158214723	Downstream	ENSG00000243314		RP11-538P18.1	pseudogene
18	63030976	63030976	-3.53016	3.38163	62853395	62854254	Upstream	ENSG00000264131		AC007631.1	lincRNA
18	63030976	63030976	-3.53016	3.38163	63091249	63114748	Downstream	ENSG00000264232		RP11-453M23.1	lincRNA
6	165276834	165276834	-3.53002	3.3814	165241239	165245119	Upstream	ENSG00000227455		RP11-300M24.1	lincRNA
6	165276834	165276834	-3.53002	3.3814	165530684	165531013	Downstream	ENSG00000217878		RP11-534P19.1	pseudogene
17	78530714	78530714	-3.52969	3.38085	78518619	78940171	Overlaps	ENSG00000141564	regulatory associated protein of MTOR, complex 1 [Source:HGNC Symbol;Acc:30287]	RPTOR	protein_coding
17	78530714	78530714	-3.52969	3.38085	78576349	78576741	Downstream	ENSG00000232083	ribosomal protein L31 pseudogene 7 [Source:HGNC Symbol;Acc:31325]	RPL31P7	pseudogene
2	219889358	219889358	-3.52934	3.38029	219867568	219906249	Overlaps	ENSG00000181378	coiled-coil domain containing 108 [Source:HGNC Symbol;Acc:25325]	CCDC108	protein_coding
2	219889358	219889358	-3.52934	3.38029	219919142	219925189	Downstream	ENSG00000163501	indian hedgehog [Source:HGNC Symbol;Acc:5956]	IHH	protein_coding	brachydactyly type A1 (BDA1)	93388
7	97013983	97013983	-3.52928	3.38018	96920826	96920908	Upstream	ENSG00000221192		AC004745.1	miRNA
7	97013983	97013983	-3.52928	3.38018	97066830	97067208	Downstream	ENSG00000226046		AC007316.3	pseudogene
5	46377863	46377863	-3.52919	3.38003	45890318	45896072	Upstream	ENSG00000250122		CTD-2013M15.1	lincRNA
5	46377863	46377863	-3.52919	3.38003	49692026	49739082	Downstream	ENSG00000170571	embigin [Source:HGNC Symbol;Acc:30465]	EMB	protein_coding
19	27815811	27815811	-3.52909	3.37987	28129391	28137391	Downstream	ENSG00000267696		CTB-151G24.1	lincRNA
19	27815811	27815811	-3.52909	3.37987	24345172	24346227	Upstream	ENSG00000268442	hepatitis A virus cellular receptor 1 pseudogene 1 [Source:HGNC Symbol;Acc:44033]	HAVCR1P1	pseudogene
4	68961075	68961075	-3.52875	3.37931	68926312	68929015	Upstream	ENSG00000215127	synaptotagmin XIV-like [Source:HGNC Symbol;Acc:33429]	SYT14L	pseudogene
4	68961075	68961075	-3.52875	3.37931	69048010	69078188	Downstream	ENSG00000250426	ferritin, light polypeptide pseudogene 10 [Source:HGNC Symbol;Acc:37959]	FTLP10	pseudogene
6	32492146	32492146	-3.5271	3.37661	32485120	32498064	Overlaps	ENSG00000198502	major histocompatibility complex, class II, DR beta 5 [Source:HGNC Symbol;Acc:4953]	HLA-DRB5	protein_coding
6	32492146	32492146	-3.5271	3.37661	32517717	32517867	Downstream	ENSG00000251916	RNA, U1 small nuclear 61, pseudogene [Source:HGNC Symbol;Acc:48403]	RNU1-61P	snRNA
15	51647927	51647927	-3.52676	3.37605	51643297	51643389	Upstream	ENSG00000270378		RP11-108K3.5	pseudogene
15	51647927	51647927	-3.52676	3.37605	51659574	51661307	Downstream	ENSG00000259194		RP11-108K3.4	sense_intronic
10	44958002	44958002	-3.52662	3.37582	44910097	44910601	Upstream	ENSG00000214089		RP11-256K7.1	pseudogene
10	44958002	44958002	-3.52662	3.37582	44983783	44983893	Downstream	ENSG00000270767		RP11-733D4.2	pseudogene
19	28638472	28638472	-3.5258	3.37448	28556174	28616337	Upstream	ENSG00000267509		CTD-2043I16.1	lincRNA
19	28638472	28638472	-3.5258	3.37448	28785000	28804407	Downstream	ENSG00000266928		CTB-70G10.1	lincRNA
16	35179031	35179031	-3.52552	3.37401	35146491	35146887	Upstream	ENSG00000261084	protein phosphatase 1, regulatory (inhibitor) subunit 1A pseudogene 2 [Source:HGNC Symbol;Acc:16317]	PPP1R1AP2	pseudogene
16	35179031	35179031	-3.52552	3.37401	46503253	46603009	Downstream	ENSG00000261239	ankyrin repeat domain 26 pseudogene 1 [Source:HGNC Symbol;Acc:32955]	ANKRD26P1	pseudogene
17	78530631	78530631	-3.52472	3.37271	78518619	78940171	Overlaps	ENSG00000141564	regulatory associated protein of MTOR, complex 1 [Source:HGNC Symbol;Acc:30287]	RPTOR	protein_coding
17	78530631	78530631	-3.52472	3.37271	78576349	78576741	Downstream	ENSG00000232083	ribosomal protein L31 pseudogene 7 [Source:HGNC Symbol;Acc:31325]	RPL31P7	pseudogene
4	70407038	70407038	-3.5243	3.37201	70383385	70384118	Upstream	ENSG00000248886	UDP glucuronosyltransferase 2 family, polypeptide A3 pseudogene 7 [Source:HGNC Symbol;Acc:39429]	UGT2A3P7	pseudogene
4	70407038	70407038	-3.5243	3.37201	70438109	70451245	Downstream	ENSG00000251177		RP11-401E5.2	pseudogene
7	19020307	19020307	-3.52411	3.37171	19060614	19157295	Downstream	ENSG00000122691	twist family bHLH transcription factor 1 [Source:HGNC Symbol;Acc:12428]	TWIST1	protein_coding	ROBINOW-SORAUF SYNDROME	180750
7	19020307	19020307	-3.52411	3.37171	18988521	18989385	Upstream	ENSG00000232492	nucleophosmin 1 (nucleolar phosphoprotein B23, numatrin) pseudogene 13 [Source:HGNC Symbol;Acc:7915]	NPM1P13	pseudogene
14	20577407	20577407	-3.52403	3.37157	20585566	20586597	Downstream	ENSG00000176230	olfactory receptor, family 4, subfamily K, member 17 [Source:HGNC Symbol;Acc:15355]	OR4K17	protein_coding
14	20577407	20577407	-3.52403	3.37157	20561512	20562422	Upstream	ENSG00000258641	olfactory receptor, family 4, subfamily T, member 1 pseudogene [Source:HGNC Symbol;Acc:15360]	OR4T1P	pseudogene
2	213281453	213281453	-3.52349	3.37069	213290987	213291084	Downstream	ENSG00000221782	microRNA 548f-2 [Source:HGNC Symbol;Acc:35306]	MIR548F2	miRNA
2	213281453	213281453	-3.52349	3.37069	212642998	212644488	Upstream	ENSG00000236007		AC105921.5	pseudogene
11	51110726	51110726	-3.52225	3.36866	51264009	51264094	Downstream	ENSG00000264637		AC110283.1	miRNA
11	51110726	51110726	-3.52225	3.36866	50368213	50381487	Upstream	ENSG00000214883		RP11-574M7.2	pseudogene
7	124827255	124827255	-3.52044	3.3657	124812272	125019375	Overlaps	ENSG00000237764		RP11-3B12.2	lincRNA
7	124827255	124827255	-3.52044	3.3657	124869633	124904345	Downstream	ENSG00000219445		RP11-3B12.3	lincRNA
11	42538086	42538086	-3.52007	3.36508	42204842	42275262	Upstream	ENSG00000255109		CTD-2572N17.1	lincRNA
11	42538086	42538086	-3.52007	3.36508	42961325	42961548	Downstream	ENSG00000254914		CTD-2537L20.1	pseudogene
9	86994535	86994535	-3.52006	3.36506	86893134	86905046	Upstream	ENSG00000233262		RP11-380F14.2	antisense
9	86994535	86994535	-3.52006	3.36506	87219026	87219344	Downstream	ENSG00000228095		RP11-361M4.1	pseudogene
17	2555500	2555500	-3.51968	3.36445	2516578	2517238	Upstream	ENSG00000262480	sterile alpha motif domain containing 11 pseudogene 1 [Source:HGNC Symbol;Acc:44473]	SAMD11P1	pseudogene
17	2555500	2555500	-3.51968	3.36445	2558973	2559076	Downstream	ENSG00000239024	Small nucleolar RNA U13 [Source:RFAM;Acc:RF01210]	snoU13	snoRNA
19	20707654	20707654	-3.51893	3.36323	20718631	20748615	Downstream	ENSG00000237440	zinc finger protein 737 [Source:HGNC Symbol;Acc:32468]	ZNF737	protein_coding
19	20707654	20707654	-3.51893	3.36323	20626021	20626531	Upstream	ENSG00000268335		CTC-513N18.3	pseudogene
20	1689474	1689474	-3.51893	3.36321	1657308	1657553	Upstream	ENSG00000236550		RP4-673D20.5	pseudogene
20	1689474	1689474	-3.51893	3.36321	1702691	1703183	Downstream	ENSG00000234282		RP4-673D20.4	pseudogene
6	32541974	32541974	-3.51818	3.36198	32546546	32557625	Downstream	ENSG00000196126	major histocompatibility complex, class II, DR beta 1 [Source:HGNC Symbol;Acc:4948]	HLA-DRB1	protein_coding	SARCOIDOSIS SUSCEPTIBILITY TO 1	181000
6	32541974	32541974	-3.51818	3.36198	32520490	32527799	Upstream	ENSG00000229391	major histocompatibility complex, class II, DR beta 6 (pseudogene) [Source:HGNC Symbol;Acc:4954]	HLA-DRB6	pseudogene
3	98185503	98185503	-3.51751	3.3609	98188324	98189420	Downstream	ENSG00000232382	olfactory receptor, family 5, subfamily K, member 1 [Source:HGNC Symbol;Acc:8349]	OR5K1	protein_coding
3	98185503	98185503	-3.51751	3.3609	98152878	98153691	Upstream	ENSG00000244653	ubiquitin family domain containing 1 pseudogene 1 [Source:HGNC Symbol;Acc:42389]	UBFD1P1	pseudogene
3	61188886	61188886	-3.51706	3.36015	61547243	62283288	Downstream	ENSG00000144724	protein tyrosine phosphatase, receptor type, G [Source:HGNC Symbol;Acc:9671]	PTPRG	protein_coding
3	61188886	61188886	-3.51706	3.36015	60842062	60842277	Upstream	ENSG00000212211	Small nucleolar RNA U3 [Source:RFAM;Acc:RF00012]	U3	snoRNA
7	124928757	124928757	-3.51703	3.36011	124869633	124904345	Upstream	ENSG00000219445		RP11-3B12.3	lincRNA
7	124928757	124928757	-3.51703	3.36011	124940558	124940932	Downstream	ENSG00000213291		RP11-420H19.3	pseudogene
6	31329415	31329415	-3.51687	3.35985	31324424	31325414	Upstream	ENSG00000271581		XXbac-BPG248L24.12	pseudogene
6	31329415	31329415	-3.51687	3.35985	31334129	31334675	Downstream	ENSG00000228432	dihydrofolate reductase pseudogene 2 [Source:HGNC Symbol;Acc:2863]	DHFRP2	pseudogene
19	43701467	43701508	-3.5167	3.36425	43696854	43711451	Overlaps	ENSG00000243137	pregnancy specific beta-1-glycoprotein 4 [Source:HGNC Symbol;Acc:9521]	PSG4	protein_coding
19	43701467	43701508	-3.5167	3.36425	43715943	43773682	Downstream	ENSG00000183668	pregnancy specific beta-1-glycoprotein 9 [Source:HGNC Symbol;Acc:9526]	PSG9	protein_coding
8	90231591	90231591	-3.51662	3.35944	89820547	89821137	Upstream	ENSG00000271156		RP11-642C5.1	lincRNA
8	90231591	90231591	-3.51662	3.35944	90255630	90256022	Downstream	ENSG00000253621		RP11-255L13.1	pseudogene
13	20000014	20000014	-3.51658	3.35937	19997017	20110903	Overlaps	ENSG00000132958	transmembrane phosphoinositide 3-phosphatase and tensin homolog 2 [Source:HGNC Symbol;Acc:17299]	TPTE2	protein_coding
13	20000014	20000014	-3.51658	3.35937	20032538	20032858	Downstream	ENSG00000223625	cytochrome c, somatic pseudogene 32 [Source:HGNC Symbol;Acc:24406]	CYCSP32	pseudogene
6	32469166	32469173	-3.51632	3.36048	32485120	32498064	Downstream	ENSG00000198502	major histocompatibility complex, class II, DR beta 5 [Source:HGNC Symbol;Acc:4953]	HLA-DRB5	protein_coding
6	32469166	32469173	-3.51632	3.36048	32427598	32441277	Upstream	ENSG00000196301	major histocompatibility complex, class II, DR beta 9 (pseudogene) [Source:HGNC Symbol;Acc:4957]	HLA-DRB9	pseudogene
4	73554164	73554164	-3.51456	3.35607	73188745	73196468	Upstream	ENSG00000250877		RP11-373J21.1	antisense
4	73554164	73554164	-3.51456	3.35607	73672984	73673909	Downstream	ENSG00000270665	heterogeneous nuclear ribonucleoprotein A1 pseudogene 67 [Source:HGNC Symbol;Acc:48797]	HNRNPA1P67	pseudogene
6	32481590	32481590	-3.51322	3.35388	32485120	32498064	Downstream	ENSG00000198502	major histocompatibility complex, class II, DR beta 5 [Source:HGNC Symbol;Acc:4953]	HLA-DRB5	protein_coding
6	32481590	32481590	-3.51322	3.35388	32427598	32441277	Upstream	ENSG00000196301	major histocompatibility complex, class II, DR beta 9 (pseudogene) [Source:HGNC Symbol;Acc:4957]	HLA-DRB9	pseudogene
5	115662438	115662438	-3.51299	3.35351	115638051	115639831	Upstream	ENSG00000250015		CTC-339F2.2	lincRNA
5	115662438	115662438	-3.51299	3.35351	115779312	115910630	Downstream	ENSG00000092421	sema domain, transmembrane domain (TM), and cytoplasmic domain, (semaphorin) 6A [Source:HGNC Symbol;Acc:10738]	SEMA6A	protein_coding
2	52703752	52703752	-3.51221	3.35223	52721826	52727890	Downstream	ENSG00000236837		AC139712.4	lincRNA
2	52703752	52703752	-3.51221	3.35223	52701211	52701549	Upstream	ENSG00000225842		AC139712.1	pseudogene
20	42849229	42849229	-3.5115	3.35106	42839600	42854667	Overlaps	ENSG00000223891	OSER1 antisense RNA 1 (head to head) [Source:HGNC Symbol;Acc:48585]	OSER1-AS1	lincRNA
20	42849229	42849229	-3.5115	3.35106	42875887	42909013	Downstream	ENSG00000124194	ganglioside induced differentiation associated protein 1-like 1 [Source:HGNC Symbol;Acc:4213]	GDAP1L1	protein_coding
19	50369015	50369027	-3.51127	3.3507	50364461	50371166	Overlaps	ENSG00000039650	polynucleotide kinase 3'-phosphatase [Source:HGNC Symbol;Acc:9154]	PNKP	protein_coding	Early infantile epileptic encephalopathy	1934
19	50369015	50369027	-3.51127	3.3507	50372295	50381716	Downstream	ENSG00000204673	AKT1 substrate 1 (proline-rich) [Source:HGNC Symbol;Acc:28426]	AKT1S1	protein_coding
14	31542625	31542625	-3.51055	3.34951	31494312	31562818	Overlaps	ENSG00000100478	adaptor-related protein complex 4, sigma 1 subunit [Source:HGNC Symbol;Acc:575]	AP4S1	protein_coding	SPASTIC PARAPLEGIA 52 AUTOSOMAL RECESSIVE	614067
14	31542625	31542625	-3.51055	3.34951	31569318	31677010	Downstream	ENSG00000092148	HECT domain containing E3 ubiquitin protein ligase 1 [Source:HGNC Symbol;Acc:20157]	HECTD1	protein_coding
4	109372126	109372127	-3.51048	3.3494	109459346	109541616	Downstream	ENSG00000234492	RPL34 antisense RNA 1 (head to head) [Source:HGNC Symbol;Acc:26749]	RPL34-AS1	lincRNA
4	109372126	109372127	-3.51048	3.3494	109338861	109340919	Upstream	ENSG00000250485	exocyst complex component 7 pseudogene 1 [Source:HGNC Symbol;Acc:43871]	EXOC7P1	pseudogene
6	32492468	32492468	-3.51043	3.34933	32485120	32498064	Overlaps	ENSG00000198502	major histocompatibility complex, class II, DR beta 5 [Source:HGNC Symbol;Acc:4953]	HLA-DRB5	protein_coding
6	32492468	32492468	-3.51043	3.34933	32517717	32517867	Downstream	ENSG00000251916	RNA, U1 small nuclear 61, pseudogene [Source:HGNC Symbol;Acc:48403]	RNU1-61P	snRNA
6	32554300	32554300	-3.51024	3.34901	32546546	32557625	Overlaps	ENSG00000196126	major histocompatibility complex, class II, DR beta 1 [Source:HGNC Symbol;Acc:4948]	HLA-DRB1	protein_coding	SARCOIDOSIS SUSCEPTIBILITY TO 1	181000
6	32554300	32554300	-3.51024	3.34901	32595956	32614839	Downstream	ENSG00000196735	major histocompatibility complex, class II, DQ alpha 1 [Source:HGNC Symbol;Acc:4942]	HLA-DQA1	protein_coding	Idiopathic achalasia	930
16	34757071	34757071	-3.51018	3.34892	34740963	34741541	Upstream	ENSG00000269622		RP11-80F22.2	pseudogene
16	34757071	34757071	-3.51018	3.34892	34763493	34763688	Downstream	ENSG00000261733		RP11-80F22.8	pseudogene
9	20062966	20062966	-3.5094	3.34763	20295002	20295086	Downstream	ENSG00000221744		AL512635.1	miRNA
9	20062966	20062966	-3.5094	3.34763	19957392	19958145	Upstream	ENSG00000270712		RP11-378I6.2	pseudogene
10	47749454	47749460	-3.50913	3.3472	47746962	47770871	Overlaps	ENSG00000215033	Protein LOC100996760 [Source:UniProtKB/TrEMBL;Acc:A6NF06]	AL603965.1	protein_coding
10	47749454	47749460	-3.50913	3.3472	47894023	47949412	Downstream	ENSG00000152726	family with sequence similarity 21, member B [Source:HGNC Symbol;Acc:23417]	FAM21B	protein_coding
4	116430074	116430074	-3.50911	3.34717	116064138	116064459	Upstream	ENSG00000251308	mitochondrial ribosomal protein S33 pseudogene 3 [Source:HGNC Symbol;Acc:29766]	MRPS33P3	pseudogene
4	116430074	116430074	-3.50911	3.34717	116549968	116550863	Downstream	ENSG00000250693	ribosome production factor 2 homolog (S. cerevisiae) pseudogene 2 [Source:HGNC Symbol;Acc:44015]	RPF2P2	pseudogene
6	32479872	32479872	-3.50841	3.34602	32485120	32498064	Downstream	ENSG00000198502	major histocompatibility complex, class II, DR beta 5 [Source:HGNC Symbol;Acc:4953]	HLA-DRB5	protein_coding
6	32479872	32479872	-3.50841	3.34602	32427598	32441277	Upstream	ENSG00000196301	major histocompatibility complex, class II, DR beta 9 (pseudogene) [Source:HGNC Symbol;Acc:4957]	HLA-DRB9	pseudogene
3	38845722	38845722	-3.5079	3.34519	38865393	38866793	Downstream	ENSG00000231243		RP11-134J21.1	antisense
3	38845722	38845722	-3.5079	3.34519	38841787	38841885	Upstream	ENSG00000222719		AC116038.2	miRNA
16	1563744	1563744	-3.50787	3.34514	1562980	1564676	Overlaps	ENSG00000260646		LA16c-385E7.1	lincRNA
16	1563744	1563744	-3.50787	3.34514	1578689	1605581	Downstream	ENSG00000131634	transmembrane protein 204 [Source:HGNC Symbol;Acc:14158]	TMEM204	protein_coding
6	165344997	165345049	-3.50709	3.38971	165241239	165245119	Upstream	ENSG00000227455		RP11-300M24.1	lincRNA
6	165344997	165345049	-3.50709	3.38971	165530684	165531013	Downstream	ENSG00000217878		RP11-534P19.1	pseudogene
19	23718686	23718686	-3.50708	3.34385	23708433	23870022	Overlaps	ENSG00000197372	zinc finger protein 675 [Source:HGNC Symbol;Acc:30768]	ZNF675	protein_coding
19	23718686	23718686	-3.50708	3.34385	23778924	23780961	Downstream	ENSG00000268455		RP11-359H18.2	pseudogene
5	75097754	75097754	-3.50694	3.34363	75048395	75049304	Upstream	ENSG00000251078	solute carrier family 25 (mitochondrial carrier; adenine nucleotide translocator), member 5 pseudogene 9 [Source:HGNC Symbol;Acc:35468]	SLC25A5P9	pseudogene
5	75097754	75097754	-3.50694	3.34363	75127080	75128589	Downstream	ENSG00000251419		RP11-524L6.4	pseudogene
7	126176530	126176923	-3.50653	3.34296	126151189	126152933	Upstream	ENSG00000227249		AC000374.1	pseudogene
7	126176530	126176923	-3.50653	3.34296	126508821	126510586	Downstream	ENSG00000224981		AC000367.1	pseudogene
6	54366381	54366381	-3.50643	3.34279	54349967	54350648	Upstream	ENSG00000213335	chloride channel, nucleotide-sensitive, 1A pseudogene 1 [Source:HGNC Symbol;Acc:2081]	CLNS1AP1	pseudogene
6	54366381	54366381	-3.50643	3.34279	54467285	54467948	Downstream	ENSG00000216347		RP3-334F4.2	pseudogene
17	288677	288728	-3.50535	3.34925	260118	273510	Upstream	ENSG00000187624	chromosome 17 open reading frame 97 [Source:HGNC Symbol;Acc:33800]	C17orf97	protein_coding
17	288677	288728	-3.50535	3.34925	289769	295730	Downstream	ENSG00000183688	family with sequence similarity 101, member B [Source:HGNC Symbol;Acc:28705]	FAM101B	protein_coding
6	145430037	145430037	-3.50467	3.33992	145669894	145669985	Downstream	ENSG00000221796		AL356739.1	miRNA
6	145430037	145430037	-3.50467	3.33992	145029242	145029633	Upstream	ENSG00000220739		RP11-277I20.3	pseudogene
5	115663653	115663653	-3.50364	3.33824	115638051	115639831	Upstream	ENSG00000250015		CTC-339F2.2	lincRNA
5	115663653	115663653	-3.50364	3.33824	115779312	115910630	Downstream	ENSG00000092421	sema domain, transmembrane domain (TM), and cytoplasmic domain, (semaphorin) 6A [Source:HGNC Symbol;Acc:10738]	SEMA6A	protein_coding
4	64098147	64098147	-3.50288	3.337	63994029	64009599	Upstream	ENSG00000251055		RP11-257A22.1	lincRNA
4	64098147	64098147	-3.50288	3.337	64215832	64217190	Downstream	ENSG00000231442	La ribonucleoprotein domain family, member 1B pseudogene 1 [Source:HGNC Symbol;Acc:37097]	LARP1BP1	pseudogene
2	142077226	142077226	-3.50253	3.33642	142396413	142396532	Downstream	ENSG00000265224		AC012353.1	miRNA
2	142077226	142077226	-3.50253	3.33642	141965651	141965945	Upstream	ENSG00000233329		AC068287.1	pseudogene
10	65736740	65736740	-3.50151	3.33476	65796105	65797040	Downstream	ENSG00000226426		RP11-174J11.1	lincRNA
10	65736740	65736740	-3.50151	3.33476	65662211	65663005	Upstream	ENSG00000213609		RP11-170M17.2	pseudogene
9	27690933	27690933	-3.50113	3.33414	27829274	27844479	Downstream	ENSG00000260390		RP11-575I8.1	lincRNA
9	27690933	27690933	-3.50113	3.33414	27608380	27610743	Upstream	ENSG00000215441	CTAGE family, member 12, pseudogene [Source:HGNC Symbol;Acc:37297]	CTAGE12P	pseudogene
6	115500082	115500082	-3.50091	3.33379	115679662	115679916	Downstream	ENSG00000219619		RP11-126M14.1	pseudogene
6	115500082	115500082	-3.50091	3.33379	115188037	115188140	Upstream	ENSG00000251882	RNA, U6 small nuclear 475, pseudogene [Source:HGNC Symbol;Acc:47438]	RNU6-475P	snRNA
3	2409788	2409788	-3.50051	3.33314	2403942	2404422	Upstream	ENSG00000230398		AC026882.1	pseudogene
3	2409788	2409788	-3.50051	3.33314	3026915	3027259	Downstream	ENSG00000225310	DnaJ (Hsp40) homolog, subfamily C, member 19 pseudogene 4 [Source:HGNC Symbol;Acc:45067]	DNAJC19P4	pseudogene
5	54490905	54490905	-3.50008	3.33244	54468090	54468181	Upstream	ENSG00000251856	microRNA 449c [Source:HGNC Symbol;Acc:37302]	MIR449C	miRNA
5	54490905	54490905	-3.50008	3.33244	54515442	54523143	Downstream	ENSG00000234602	multiciliate differentiation and DNA synthesis associated cell cycle protein [Source:HGNC Symbol;Acc:40050]	MCIDAS	protein_coding
18	62859154	62859154	-3.5	3.33231	62853395	62854254	Upstream	ENSG00000264131		AC007631.1	lincRNA
18	62859154	62859154	-3.5	3.33231	63091249	63114748	Downstream	ENSG00000264232		RP11-453M23.1	lincRNA
11	50774654	50774654	-3.49972	3.33186	51264009	51264094	Downstream	ENSG00000264637		AC110283.1	miRNA
11	50774654	50774654	-3.49972	3.33186	50368213	50381487	Upstream	ENSG00000214883		RP11-574M7.2	pseudogene
9	44435950	44436083	-3.49939	3.34129	44401766	44404440	Upstream	ENSG00000237357		RP11-475I24.3	lincRNA
9	44435950	44436083	-3.49939	3.34129	44471985	44473415	Downstream	ENSG00000227924	RBPJ pseudogene 6 [Source:HGNC Symbol;Acc:37486]	RBPJP6	pseudogene
12	34620559	34620559	-3.49829	3.32952	34402416	34402893	Upstream	ENSG00000256614		RP13-7D7.1	pseudogene
12	34620559	34620559	-3.49829	3.32952	37935814	37936188	Downstream	ENSG00000257794		RP11-125N22.4	pseudogene
20	29431288	29431979	-3.49698	3.32763	26171625	26174582	Upstream	ENSG00000238129		RP3-410C9.2	lincRNA
20	29431288	29431979	-3.49698	3.32763	29449474	29449652	Downstream	ENSG00000204555		RP4-610C12.2	pseudogene
5	46401572	46401572	-3.49566	3.32524	45890318	45896072	Upstream	ENSG00000250122		CTD-2013M15.1	lincRNA
5	46401572	46401572	-3.49566	3.32524	49692026	49739082	Downstream	ENSG00000170571	embigin [Source:HGNC Symbol;Acc:30465]	EMB	protein_coding
9	15795519	15795519	-3.49548	3.32495	16203933	16276311	Downstream	ENSG00000205549	chromosome 9 open reading frame 92 [Source:HGNC Symbol;Acc:19054]	C9orf92	protein_coding
9	15795519	15795519	-3.49548	3.32495	15776179	15776284	Upstream	ENSG00000207360	RNA, U6 small nuclear 14, pseudogene [Source:HGNC Symbol;Acc:34258]	RNU6-14P	snRNA
1	30030266	30030266	-3.49491	3.32402	30117392	30117525	Downstream	ENSG00000221126		AC092265.1	miRNA
1	30030266	30030266	-3.49491	3.32402	29814705	29823405	Upstream	ENSG00000225011		RP11-810H18.1	pseudogene
19	23841184	23841184	-3.49468	3.32365	23921997	23941693	Downstream	ENSG00000196172	zinc finger protein 681 [Source:HGNC Symbol;Acc:26457]	ZNF681	protein_coding
19	23841184	23841184	-3.49468	3.32365	23785369	23785908	Upstream	ENSG00000269320	vomeronasal 1 receptor 93 pseudogene [Source:HGNC Symbol;Acc:37413]	VN1R93P	pseudogene
6	165315035	165315035	-3.49439	3.32317	165241239	165245119	Upstream	ENSG00000227455		RP11-300M24.1	lincRNA
6	165315035	165315035	-3.49439	3.32317	165530684	165531013	Downstream	ENSG00000217878		RP11-534P19.1	pseudogene
3	59934354	59934354	-3.49405	3.32261	59735036	61237133	Overlaps	ENSG00000189283	fragile histidine triad [Source:HGNC Symbol;Acc:3701]	FHIT	protein_coding	Hereditary clear cell renal cell carcinoma	422526
3	59934354	59934354	-3.49405	3.32261	59957215	59957583	Downstream	ENSG00000269415	nasopharyngeal carcinoma, down-regulated 1 [Source:HGNC Symbol;Acc:13392]	NPCDR1	protein_coding
3	59788281	59788281	-3.49304	3.32098	59735036	61237133	Overlaps	ENSG00000189283	fragile histidine triad [Source:HGNC Symbol;Acc:3701]	FHIT	protein_coding	Hereditary clear cell renal cell carcinoma	422526
3	59788281	59788281	-3.49304	3.32098	59957215	59957583	Downstream	ENSG00000269415	nasopharyngeal carcinoma, down-regulated 1 [Source:HGNC Symbol;Acc:13392]	NPCDR1	protein_coding
2	110257429	110257429	-3.49117	3.31794	109930027	109930081	Upstream	ENSG00000265965	microRNA 4266 [Source:HGNC Symbol;Acc:38175]	MIR4266	miRNA
2	110257429	110257429	-3.49117	3.31794	110300559	110371783	Downstream	ENSG00000186522	septin 10 [Source:HGNC Symbol;Acc:14349]	2010-09-01	protein_coding
4	79468704	79468704	-3.48994	3.31593	79472673	79531597	Downstream	ENSG00000138772	annexin A3 [Source:HGNC Symbol;Acc:541]	ANXA3	protein_coding
4	79468704	79468704	-3.48994	3.31593	79300351	79300668	Upstream	ENSG00000248117	mitochondrial inner membrane organizing system 1 pseudogene 4 [Source:HGNC Symbol;Acc:44094]	MINOS1P4	pseudogene
1	198220347	198220347	-3.4897	3.31554	198492352	198510075	Downstream	ENSG00000151418	ATPase, H+ transporting, lysosomal 13kDa, V1 subunit G3 [Source:HGNC Symbol;Acc:18265]	ATP6V1G3	protein_coding
1	198220347	198220347	-3.4897	3.31554	198166909	198167316	Upstream	ENSG00000232824		RP11-401A10.2	pseudogene
11	88721140	88721140	-3.48957	3.31534	88845878	88845992	Downstream	ENSG00000221130		AP001482.1	miRNA
11	88721140	88721140	-3.48957	3.31534	88345973	88346079	Upstream	ENSG00000207113	RNA, U6 small nuclear 16, pseudogene [Source:HGNC Symbol;Acc:34260]	RNU6-16P	snRNA
4	182467810	182467810	-3.48953	3.31527	182741172	182751126	Downstream	ENSG00000251336		RP11-540E16.2	lincRNA
4	182467810	182467810	-3.48953	3.31527	182443813	182444154	Upstream	ENSG00000225356		RP11-433O3.1	pseudogene
19	28669721	28669721	-3.48879	3.31407	28556174	28616337	Upstream	ENSG00000267509		CTD-2043I16.1	lincRNA
19	28669721	28669721	-3.48879	3.31407	28785000	28804407	Downstream	ENSG00000266928		CTB-70G10.1	lincRNA
19	43713955	43713955	-3.48877	3.31403	43696854	43711451	Upstream	ENSG00000243137	pregnancy specific beta-1-glycoprotein 4 [Source:HGNC Symbol;Acc:9521]	PSG4	protein_coding
19	43713955	43713955	-3.48877	3.31403	43715943	43773682	Downstream	ENSG00000183668	pregnancy specific beta-1-glycoprotein 9 [Source:HGNC Symbol;Acc:9526]	PSG9	protein_coding
7	85219848	85219848	-3.48854	3.31366	85050438	85118609	Upstream	ENSG00000225128	long intergenic non-protein coding RNA 972 [Source:HGNC Symbol;Acc:48826]	LINC00972	lincRNA
7	85219848	85219848	-3.48854	3.31366	85265329	85265660	Downstream	ENSG00000227785		AC092013.1	pseudogene
14	44944852	44944852	-3.48806	3.31288	44913950	44949821	Overlaps	ENSG00000258487		RP11-99L13.1	lincRNA
14	44944852	44944852	-3.48806	3.31288	44973545	44976482	Downstream	ENSG00000189139	fibrous sheath CABYR binding protein [Source:HGNC Symbol;Acc:20494]	FSCB	protein_coding
7	62321128	62321128	-3.48805	3.31286	61821869	61822186	Upstream	ENSG00000233918		RP11-715L17.1	pseudogene
7	62321128	62321128	-3.48805	3.31286	62471841	62471947	Downstream	ENSG00000207443	RNA, U6 small nuclear 417, pseudogene [Source:HGNC Symbol;Acc:47380]	RNU6-417P	snRNA
18	64520184	64520184	-3.48757	3.31209	64320646	64320738	Upstream	ENSG00000221536		AC091643.1	miRNA
18	64520184	64520184	-3.48757	3.31209	64613353	64613459	Downstream	ENSG00000238680	RNA, U6 small nuclear 1037, pseudogene [Source:HGNC Symbol;Acc:48000]	RNU6-1037P	snRNA
8	85640250	85640250	-3.48725	3.31157	85591033	85592077	Upstream	ENSG00000253137		RP11-509P12.1	pseudogene
8	85640250	85640250	-3.48725	3.31157	85740808	85741714	Downstream	ENSG00000248978		RP11-98H4.1	pseudogene
6	14298687	14298687	-3.48697	3.31111	14280358	14285376	Upstream	ENSG00000226673	long intergenic non-protein coding RNA 1108 [Source:HGNC Symbol;Acc:49234]	LINC01108	lincRNA
6	14298687	14298687	-3.48697	3.31111	14391462	14393519	Downstream	ENSG00000237346		RP3-448I9.2	lincRNA
12	37869767	37869767	-3.48676	3.31078	34402416	34402893	Upstream	ENSG00000256614		RP13-7D7.1	pseudogene
12	37869767	37869767	-3.48676	3.31078	37935814	37936188	Downstream	ENSG00000257794		RP11-125N22.4	pseudogene
3	59939006	59939006	-3.48542	3.3086	59735036	61237133	Overlaps	ENSG00000189283	fragile histidine triad [Source:HGNC Symbol;Acc:3701]	FHIT	protein_coding	Hereditary clear cell renal cell carcinoma	422526
3	59939006	59939006	-3.48542	3.3086	59957215	59957583	Downstream	ENSG00000269415	nasopharyngeal carcinoma, down-regulated 1 [Source:HGNC Symbol;Acc:13392]	NPCDR1	protein_coding
6	12211611	12211611	-3.48402	3.30633	12008995	12165232	Upstream	ENSG00000095951	human immunodeficiency virus type I enhancer binding protein 1 [Source:HGNC Symbol;Acc:4920]	HIVEP1	protein_coding
6	12211611	12211611	-3.48402	3.30633	12290596	12297427	Downstream	ENSG00000078401	endothelin 1 [Source:HGNC Symbol;Acc:3176]	EDN1	protein_coding	AURICULOCONDYLAR SYNDROME	137888
1	166197237	166197237	-3.48362	3.30568	166123980	166124035	Upstream	ENSG00000215952	microRNA 921 [Source:HGNC Symbol;Acc:33671]	MIR921	miRNA
1	166197237	166197237	-3.48362	3.30568	166244866	166246834	Downstream	ENSG00000215835		RP11-9L18.2	pseudogene
19	43707406	43707406	-3.48313	3.30488	43696854	43711451	Overlaps	ENSG00000243137	pregnancy specific beta-1-glycoprotein 4 [Source:HGNC Symbol;Acc:9521]	PSG4	protein_coding
19	43707406	43707406	-3.48313	3.30488	43715943	43773682	Downstream	ENSG00000183668	pregnancy specific beta-1-glycoprotein 9 [Source:HGNC Symbol;Acc:9526]	PSG9	protein_coding
1	237860410	237860475	-3.48233	3.3286	238025475	238091621	Downstream	ENSG00000237250		RP11-193H5.1	antisense
1	237860410	237860475	-3.48233	3.3286	237718340	237718471	Upstream	ENSG00000252290	Small nucleolar RNA SNORA25 [Source:RFAM;Acc:RF00402]	SNORA25	snoRNA
22	34467559	34467559	-3.48225	3.30345	34413462	34584414	Overlaps	ENSG00000236052		LL22NC03-86D4.1	lincRNA
22	34467559	34467559	-3.48225	3.30345	34604130	34605251	Downstream	ENSG00000224404		LL22NC03-13G6.2	lincRNA
8	120310318	120310318	-3.48155	3.30232	120227351	120259088	Upstream	ENSG00000253972		RP11-4K16.2	lincRNA
8	120310318	120310318	-3.48155	3.30232	120400588	120400709	Downstream	ENSG00000206776	Small nucleolar RNA SNORA32 [Source:RFAM;Acc:RF00421]	SNORA32	snoRNA
20	7602308	7602308	-3.48149	3.30223	7328114	7348279	Upstream	ENSG00000224711		RP5-988G17.1	lincRNA
20	7602308	7602308	-3.48149	3.30223	7614211	7614498	Downstream	ENSG00000240584	RNA, 7SL, cytoplasmic 547, pseudogene [Source:HGNC Symbol;Acc:46563]	RN7SL547P	misc_RNA
7	62181587	62181587	-3.48121	3.30176	61821869	61822186	Upstream	ENSG00000233918		RP11-715L17.1	pseudogene
7	62181587	62181587	-3.48121	3.30176	62471841	62471947	Downstream	ENSG00000207443	RNA, U6 small nuclear 417, pseudogene [Source:HGNC Symbol;Acc:47380]	RNU6-417P	snRNA
5	115663060	115663060	-3.4812	3.30174	115638051	115639831	Upstream	ENSG00000250015		CTC-339F2.2	lincRNA
5	115663060	115663060	-3.4812	3.30174	115779312	115910630	Downstream	ENSG00000092421	sema domain, transmembrane domain (TM), and cytoplasmic domain, (semaphorin) 6A [Source:HGNC Symbol;Acc:10738]	SEMA6A	protein_coding
6	142293889	142293889	-3.48049	3.30059	142379467	142409936	Downstream	ENSG00000135577	neuromedin B receptor [Source:HGNC Symbol;Acc:7843]	NMBR	protein_coding
6	142293889	142293889	-3.48049	3.30059	141956787	141957640	Upstream	ENSG00000218351	ribosomal protein S3a pseudogene 23 [Source:HGNC Symbol;Acc:36767]	RPS3AP23	pseudogene
16	25599315	25599315	-3.47957	3.2991	25703347	26149009	Downstream	ENSG00000182601	heparan sulfate (glucosamine) 3-O-sulfotransferase 4 [Source:HGNC Symbol;Acc:5200]	HS3ST4	protein_coding
16	25599315	25599315	-3.47957	3.2991	25465660	25465968	Upstream	ENSG00000260690	cytochrome c, somatic pseudogene 39 [Source:HGNC Symbol;Acc:24412]	CYCSP39	pseudogene
10	47152599	47152599	-3.4795	3.29899	47157983	47174093	Downstream	ENSG00000150165	annexin A8-like 1 [Source:HGNC Symbol;Acc:23334]	ANXA8L1	protein_coding
10	47152599	47152599	-3.4795	3.29899	47133338	47133898	Upstream	ENSG00000213412	heterogeneous nuclear ribonucleoprotein A1 pseudogene 33 [Source:HGNC Symbol;Acc:44990]	HNRNPA1P33	pseudogene
4	29758779	29758779	-3.47783	3.29628	29751818	29751932	Upstream	ENSG00000212045		AC109351.1	miRNA
4	29758779	29758779	-3.47783	3.29628	29909281	29909413	Downstream	ENSG00000249564		RP11-390C19.1	pseudogene
19	23605051	23605054	-3.47635	3.2939	23582035	23598877	Upstream	ENSG00000269416		CTB-175P5.4	lincRNA
19	23605051	23605054	-3.47635	3.2939	23627064	23627991	Downstream	ENSG00000268908	vomeronasal 1 receptor 92 pseudogene [Source:HGNC Symbol;Acc:37412]	VN1R92P	pseudogene
6	115330163	115330163	-3.47618	3.29362	115679662	115679916	Downstream	ENSG00000219619		RP11-126M14.1	pseudogene
6	115330163	115330163	-3.47618	3.29362	115188037	115188140	Upstream	ENSG00000251882	RNA, U6 small nuclear 475, pseudogene [Source:HGNC Symbol;Acc:47438]	RNU6-475P	snRNA
16	76283721	76283721	-3.47611	3.2935	76311176	76593135	Downstream	ENSG00000152910	contactin associated protein-like 4 [Source:HGNC Symbol;Acc:18747]	CNTNAP4	protein_coding
16	76283721	76283721	-3.47611	3.2935	76268953	76269521	Upstream	ENSG00000244485	ribosomal protein L18 pseudogene 13 [Source:HGNC Symbol;Acc:35599]	RPL18P13	pseudogene
1	166049326	166049326	-3.47554	3.29258	166050420	166056720	Downstream	ENSG00000203307		RP11-375H19.2	antisense
1	166049326	166049326	-3.47554	3.29258	166026679	166028709	Upstream	ENSG00000267884		AL626787.1	protein_coding
11	58031440	58031446	-3.47553	3.29257	58034264	58035732	Downstream	ENSG00000172772	olfactory receptor, family 10, subfamily W, member 1 [Source:HGNC Symbol;Acc:15139]	OR10W1	protein_coding
11	58031440	58031446	-3.47553	3.29257	58009515	58010569	Upstream	ENSG00000254589	eukaryotic translation initiation factor 4A2 pseudogene 3 [Source:HGNC Symbol;Acc:45100]	EIF4A2P3	pseudogene
2	185461787	185461787	-3.4753	3.29218	185243702	185243771	Upstream	ENSG00000266808	microRNA 548ae-1 [Source:HGNC Symbol;Acc:41742]	MIR548AE1	miRNA
2	185461787	185461787	-3.4753	3.29218	185463093	185804219	Downstream	ENSG00000170396	zinc finger protein 804A [Source:HGNC Symbol;Acc:21711]	ZNF804A	protein_coding
5	35919609	35919609	-3.47522	3.29207	35938924	35940095	Downstream	ENSG00000249748		RP11-79C6.3	antisense
5	35919609	35919609	-3.47522	3.29207	35904397	35938881	Overlaps	ENSG00000152611	calcyphosine-like [Source:HGNC Symbol;Acc:28375]	CAPSL	protein_coding
7	56801308	56801308	-3.47495	3.29162	56706636	56718389	Upstream	ENSG00000228303		RP11-10F11.2	pseudogene
7	56801308	56801308	-3.47495	3.29162	56943078	56949839	Downstream	ENSG00000233437		RP13-580B18.1	pseudogene
7	82516219	82516219	-3.47469	3.2912	82383329	82792246	Overlaps	ENSG00000186472	piccolo presynaptic cytomatrix protein [Source:HGNC Symbol;Acc:13406]	PCLO	protein_coding	Pontocerebellar hypoplasia type 3	97249
7	82516219	82516219	-3.47469	3.2912	82647214	82647327	Downstream	ENSG00000202281	RNA, 5S ribosomal pseudogene 235 [Source:HGNC Symbol;Acc:43135]	RNA5SP235	rRNA
11	51096985	51096985	-3.47409	3.29023	51264009	51264094	Downstream	ENSG00000264637		AC110283.1	miRNA
11	51096985	51096985	-3.47409	3.29023	50368213	50381487	Upstream	ENSG00000214883		RP11-574M7.2	pseudogene
21	25423943	25423943	-3.47388	3.2899	25415572	25422601	Upstream	ENSG00000226996		AP000477.3	lincRNA
21	25423943	25423943	-3.47388	3.2899	25527484	25560655	Downstream	ENSG00000224018		AP000470.2	lincRNA
10	124419093	124419093	-3.47385	3.28984	124320181	124403252	Upstream	ENSG00000187908	deleted in malignant brain tumors 1 [Source:HGNC Symbol;Acc:2926]	DMBT1	protein_coding	GLIOMA SUSCEPTIBILITY 1	137800
10	124419093	124419093	-3.47385	3.28984	124457225	124459338	Downstream	ENSG00000183559	chromosome 10 open reading frame 120 [Source:HGNC Symbol;Acc:25707]	C10orf120	protein_coding
5	40100370	40100370	-3.47204	3.28691	40260759	40267759	Downstream	ENSG00000250585	long intergenic non-protein coding RNA 604 [Source:HGNC Symbol;Acc:43924]	LINC00604	lincRNA
5	40100370	40100370	-3.47204	3.28691	40066753	40067302	Upstream	ENSG00000249668	keratin 18 pseudogene 56 [Source:HGNC Symbol;Acc:43923]	KRT18P56	pseudogene
3	110593900	110593900	-3.47143	3.28593	110445868	110445968	Upstream	ENSG00000201426	Y RNA [Source:RFAM;Acc:RF00019]	Y_RNA	misc_RNA
3	110593900	110593900	-3.47143	3.28593	110607231	110612323	Downstream	ENSG00000206532	Uncharacterized protein [Source:UniProtKB/TrEMBL;Acc:H7C4H0]	RP11-553A10.1	protein_coding
18	63859078	63859078	-3.47033	3.28415	64168320	64271375	Downstream	ENSG00000071991	cadherin 19, type 2 [Source:HGNC Symbol;Acc:1758]	CDH19	protein_coding
18	63859078	63859078	-3.47033	3.28415	63735986	63736883	Upstream	ENSG00000264685	PRPF19 pseudogene 1 [Source:HGNC Symbol;Acc:23182]	PRPF19P1	pseudogene
2	118755515	118755515	-3.46908	3.28212	118752973	118770295	Overlaps	ENSG00000235066		AC009303.1	antisense
2	118755515	118755515	-3.46908	3.28212	118755517	118757824	Downstream	ENSG00000273185		RP11-98C1.1	antisense
19	43701009	43701018	-3.46889	3.29196	43696854	43711451	Overlaps	ENSG00000243137	pregnancy specific beta-1-glycoprotein 4 [Source:HGNC Symbol;Acc:9521]	PSG4	protein_coding
19	43701009	43701018	-3.46889	3.29196	43715943	43773682	Downstream	ENSG00000183668	pregnancy specific beta-1-glycoprotein 9 [Source:HGNC Symbol;Acc:9526]	PSG9	protein_coding
17	286814	286814	-3.46801	3.2804	260118	273510	Upstream	ENSG00000187624	chromosome 17 open reading frame 97 [Source:HGNC Symbol;Acc:33800]	C17orf97	protein_coding
17	286814	286814	-3.46801	3.2804	289769	295730	Downstream	ENSG00000183688	family with sequence similarity 101, member B [Source:HGNC Symbol;Acc:28705]	FAM101B	protein_coding
12	99806250	99806250	-3.4677	3.27989	99487137	99498789	Upstream	ENSG00000258039		RP11-406H4.1	antisense
12	99806250	99806250	-3.4677	3.27989	100041531	100043824	Downstream	ENSG00000180219	family with sequence similarity 71, member C [Source:HGNC Symbol;Acc:28594]	FAM71C	protein_coding
5	59258418	59258418	-3.46746	3.2795	59317076	59328847	Downstream	ENSG00000248935		CTD-2254N19.1	antisense
5	59258418	59258418	-3.46746	3.2795	58999432	58999529	Upstream	ENSG00000202601	microRNA 582 [Source:HGNC Symbol;Acc:32838]	MIR582	miRNA
15	87605924	87605924	-3.46732	3.27928	87585285	87590392	Upstream	ENSG00000259761		RP11-138H10.2	lincRNA
15	87605924	87605924	-3.46732	3.27928	87975289	88247083	Downstream	ENSG00000259560		RP11-648K4.2	lincRNA
5	42980624	42980624	-3.46711	3.27894	43006835	43007645	Downstream	ENSG00000271788		CTD-2201E18.5	lincRNA
5	42980624	42980624	-3.46711	3.27894	42972726	42973194	Upstream	ENSG00000250711		CTD-2201E18.1	pseudogene
11	46722685	46722685	-3.46695	3.27869	46722368	46727462	Overlaps	ENSG00000175213	zinc finger protein 408 [Source:HGNC Symbol;Acc:20041]	ZNF408	protein_coding	Familial exudative vitreoretinopathy	891
11	46722685	46722685	-3.46695	3.27869	46740730	46761056	Downstream	ENSG00000180210	coagulation factor II (thrombin) [Source:HGNC Symbol;Acc:3535]	F2	protein_coding	THROMBOPHILIA DUE TO THROMBIN DEFECT	188050
2	151998668	151998668	-3.46644	3.27786	151974469	152042723	Overlaps	ENSG00000236885		AC018731.3	lincRNA
2	151998668	151998668	-3.46644	3.27786	152042702	152043109	Downstream	ENSG00000213201	fatty acid binding protein 5 pseudogene 10 [Source:HGNC Symbol;Acc:31066]	FABP5P10	pseudogene
6	168783917	168783917	-3.46516	3.27579	168775377	168776035	Upstream	ENSG00000260771		RP1-39J2.1	lincRNA
6	168783917	168783917	-3.46516	3.27579	168775377	168776035	Upstream	ENSG00000260771		RP1-39J2.1	lincRNA
6	168783917	168783917	-3.46516	3.27579	168841831	169073984	Downstream	ENSG00000112562	SPARC related modular calcium binding 2 [Source:HGNC Symbol;Acc:20323]	SMOC2	protein_coding	DENTIN DYSPLASIA TYPE I	125400
6	168783917	168783917	-3.46516	3.27579	168841831	169073984	Downstream	ENSG00000112562	SPARC related modular calcium binding 2 [Source:HGNC Symbol;Acc:20323]	SMOC2	protein_coding	DENTIN DYSPLASIA TYPE I	125400
5	42082912	42082912	-3.46467	3.27499	42188368	42191625	Downstream	ENSG00000260786		RP11-112L7.1	lincRNA
5	42082912	42082912	-3.46467	3.27499	41967241	41968468	Upstream	ENSG00000249266	methylenetetrahydrofolate dehydrogenase (NADP+ dependent) 2, methenyltetrahydrofolate cyclohydrolase pseudogene 6 [Source:HGNC Symbol;Acc:48864]	MTHFD2P6	pseudogene
14	20710054	20710054	-3.46457	3.27483	20697561	20698500	Upstream	ENSG00000258806	olfactory receptor, family 11, subfamily H, member 7 (gene/pseudogene) [Source:HGNC Symbol;Acc:15350]	OR11H7	polymorphic_pseudogene
14	20710054	20710054	-3.46457	3.27483	20710898	20711979	Downstream	ENSG00000176198	olfactory receptor, family 11, subfamily H, member 4 [Source:HGNC Symbol;Acc:15347]	OR11H4	protein_coding
3	158045271	158045271	-3.46385	3.27368	157993598	157994210	Upstream	ENSG00000241723		RP11-113A11.1	pseudogene
3	158045271	158045271	-3.46385	3.27368	158214350	158214723	Downstream	ENSG00000243314		RP11-538P18.1	pseudogene
2	152854139	152854139	-3.46368	3.27341	152954842	152965716	Downstream	ENSG00000225214		AC079790.2	antisense
2	152854139	152854139	-3.46368	3.27341	152689290	152955593	Overlaps	ENSG00000182389	calcium channel, voltage-dependent, beta 4 subunit [Source:HGNC Symbol;Acc:1404]	CACNB4	protein_coding	EPISODIC ATAXIA TYPE 5	613855
10	124028472	124028472	-3.46364	3.27334	123748689	124014060	Upstream	ENSG00000138162	transforming, acidic coiled-coil containing protein 2 [Source:HGNC Symbol;Acc:11523]	TACC2	protein_coding
10	124028472	124028472	-3.46364	3.27334	124030821	124097677	Downstream	ENSG00000138152	BTB (POZ) domain containing 16 [Source:HGNC Symbol;Acc:26340]	BTBD16	protein_coding
9	7715033	7715033	-3.46353	3.27316	7786105	7786688	Downstream	ENSG00000273056		RP11-77E14.2	lincRNA
9	7715033	7715033	-3.46353	3.27316	7597823	7598377	Upstream	ENSG00000178654		RP11-366I21.1	pseudogene
20	37109404	37109426	-3.46287	3.27545	37145206	37145275	Downstream	ENSG00000263473	microRNA 548o-2 [Source:HGNC Symbol;Acc:41882]	MIR548O2	miRNA
20	37109404	37109426	-3.46287	3.27545	37101459	37207504	Overlaps	ENSG00000170471	Ral GTPase activating protein, beta subunit (non-catalytic) [Source:HGNC Symbol;Acc:29221]	RALGAPB	protein_coding
21	25424587	25424587	-3.46244	3.2714	25415572	25422601	Upstream	ENSG00000226996		AP000477.3	lincRNA
21	25424587	25424587	-3.46244	3.2714	25527484	25560655	Downstream	ENSG00000224018		AP000470.2	lincRNA
3	23975819	23975819	-3.462	3.27069	23958036	23965183	Upstream	ENSG00000174748	ribosomal protein L15 [Source:HGNC Symbol;Acc:10306]	RPL15	protein_coding	Blackfan-Diamond anemia	124
3	23975819	23975819	-3.462	3.27069	23986751	24022109	Downstream	ENSG00000174738	nuclear receptor subfamily 1, group D, member 2 [Source:HGNC Symbol;Acc:7963]	NR1D2	protein_coding
1	165667581	165667581	-3.46171	3.27022	165645547	165646018	Upstream	ENSG00000225272		RP11-466F5.4	pseudogene
1	165667581	165667581	-3.46171	3.27022	165667987	165679205	Downstream	ENSG00000215838		RP11-466F5.6	pseudogene
6	928874	928874	-3.46149	3.26987	905462	909594	Upstream	ENSG00000260982		RP5-1077H22.2	lincRNA
6	928874	928874	-3.46149	3.26987	958563	962511	Downstream	ENSG00000229796		RP5-1077H22.1	lincRNA
19	28653579	28653579	-3.46076	3.26868	28556174	28616337	Upstream	ENSG00000267509		CTD-2043I16.1	lincRNA
19	28653579	28653579	-3.46076	3.26868	28785000	28804407	Downstream	ENSG00000266928		CTB-70G10.1	lincRNA
4	190292900	190292900	-3.46055	3.26835	190209831	190212490	Upstream	ENSG00000249877		RP11-706F1.2	lincRNA
4	190292900	190292900	-3.46055	3.26835	190394119	190396346	Downstream	ENSG00000205100	heat shock protein 90kDa alpha (cytosolic), class A member 4, pseudogene [Source:HGNC Symbol;Acc:5255]	HSP90AA4P	pseudogene
1	166011914	166012144	-3.45881	3.26554	166026674	166136206	Downstream	ENSG00000188859	family with sequence similarity 78, member B [Source:HGNC Symbol;Acc:13495]	FAM78B	protein_coding
1	166011914	166012144	-3.45881	3.26554	166011481	166011587	Upstream	ENSG00000207341	RNA, 5S ribosomal pseudogene 64 [Source:HGNC Symbol;Acc:42841]	RNA5SP64	rRNA
6	164678005	164678005	-3.45868	3.26534	164529652	164530726	Upstream	ENSG00000230627		RP1-155D22.1	lincRNA
6	164678005	164678005	-3.45868	3.26534	164767522	164769677	Downstream	ENSG00000226739		RP11-347L18.1	lincRNA
19	28127201	28127201	-3.4581	3.26439	28129391	28137391	Downstream	ENSG00000267696		CTB-151G24.1	lincRNA
19	28127201	28127201	-3.4581	3.26439	24345172	24346227	Upstream	ENSG00000268442	hepatitis A virus cellular receptor 1 pseudogene 1 [Source:HGNC Symbol;Acc:44033]	HAVCR1P1	pseudogene
15	53850409	53850409	-3.45801	3.26426	53805938	54055075	Overlaps	ENSG00000166415	WD repeat domain 72 [Source:HGNC Symbol;Acc:26790]	WDR72	protein_coding	AMELOGENESIS IMPERFECTA HYPOMATURATION TYPE IIA3	613211
15	53850409	53850409	-3.45801	3.26426	53944174	53944320	Downstream	ENSG00000252066	RNA, U2 small nuclear 53, pseudogene [Source:HGNC Symbol;Acc:48546]	RNU2-53P	snRNA
2	95359306	95359306	-3.458	3.26425	92222172	92223026	Upstream	ENSG00000223816	immunoglobulin kappa variable 1/OR2-2 (pseudogene) [Source:HGNC Symbol;Acc:49465]	IGKV1OR2-2	pseudogene
2	95359306	95359306	-3.458	3.26425	95391419	95391680	Downstream	ENSG00000237383	calponin 2 pseudogene 11 [Source:HGNC Symbol;Acc:39536]	CNN2P11	pseudogene
16	7055661	7055755	-3.45778	3.26388	7176294	7176640	Downstream	ENSG00000240419		RP11-545E8.1	pseudogene
16	7055661	7055755	-3.45778	3.26388	7054008	7054113	Upstream	ENSG00000212189	RNA, U6 small nuclear 328, pseudogene [Source:HGNC Symbol;Acc:47291]	RNU6-328P	snRNA
2	131786388	131786388	-3.45712	3.26282	131805449	131851033	Downstream	ENSG00000152102	family with sequence similarity 168, member B [Source:HGNC Symbol;Acc:27016]	FAM168B	protein_coding
2	131786388	131786388	-3.45712	3.26282	131687335	131687457	Upstream	ENSG00000252829	Small Cajal body specific RNA 4 [Source:RFAM;Acc:RF00423]	SCARNA4	snoRNA
11	54711990	54714139	-3.45699	3.29125	55029658	55038595	Downstream	ENSG00000150244	tripartite motif containing 48 [Source:HGNC Symbol;Acc:19021]	TRIM48	protein_coding
11	54711990	54714139	-3.45699	3.29125	51526871	51527800	Upstream	ENSG00000237610	olfactory receptor, family 4, subfamily C, member 50 pseudogene [Source:HGNC Symbol;Acc:31274]	OR4C50P	pseudogene
9	118602789	118602789	-3.45683	3.26236	118501942	118506518	Upstream	ENSG00000228714		RP11-284G10.1	lincRNA
9	118602789	118602789	-3.45683	3.26236	118650448	118687486	Downstream	ENSG00000204148	long intergenic non-protein coding RNA 474 [Source:HGNC Symbol;Acc:23367]	LINC00474	lincRNA
7	85591704	85591704	-3.45602	3.26105	85265329	85265660	Upstream	ENSG00000227785		AC092013.1	pseudogene
7	85591704	85591704	-3.45602	3.26105	85846101	85847049	Downstream	ENSG00000236610	suppressor of cytokine signaling 5 pseudogene 1 [Source:HGNC Symbol;Acc:44597]	SOCS5P1	pseudogene
9	15230299	15230299	-3.45502	3.25944	15348166	15348453	Downstream	ENSG00000263817	RNA, 7SL, cytoplasmic 157, pseudogene [Source:HGNC Symbol;Acc:46173]	RN7SL157P	misc_RNA
9	15230299	15230299	-3.45502	3.25944	15163620	15307358	Overlaps	ENSG00000155158	tetratricopeptide repeat domain 39B [Source:HGNC Symbol;Acc:23704]	TTC39B	protein_coding
7	134786950	134786950	-3.45491	3.25925	134777115	134855547	Overlaps	ENSG00000122783	chromosome 7 open reading frame 49 [Source:HGNC Symbol;Acc:22432]	C7orf49	protein_coding
7	134786950	134786950	-3.45491	3.25925	134813196	134814437	Downstream	ENSG00000223500		AC083862.6	pseudogene
3	95800684	95800684	-3.45462	3.25879	95885661	95885746	Downstream	ENSG00000221477		AC108739.1	miRNA
3	95800684	95800684	-3.45462	3.25879	95373267	95402037	Upstream	ENSG00000244681	methylenetetrahydrofolate dehydrogenase (NADP+ dependent) 2, methenyltetrahydrofolate cyclohydrolase pseudogene 1 [Source:HGNC Symbol;Acc:48859]	MTHFD2P1	pseudogene
9	15812416	15812416	-3.4543	3.25828	16203933	16276311	Downstream	ENSG00000205549	chromosome 9 open reading frame 92 [Source:HGNC Symbol;Acc:19054]	C9orf92	protein_coding
9	15812416	15812416	-3.4543	3.25828	15776179	15776284	Upstream	ENSG00000207360	RNA, U6 small nuclear 14, pseudogene [Source:HGNC Symbol;Acc:34258]	RNU6-14P	snRNA
1	166010152	166010152	-3.45418	3.25809	165991452	165992264	Upstream	ENSG00000226292		RP11-7G12.1	pseudogene
1	166010152	166010152	-3.45418	3.25809	166011481	166011587	Downstream	ENSG00000207341	RNA, 5S ribosomal pseudogene 64 [Source:HGNC Symbol;Acc:42841]	RNA5SP64	rRNA
3	90470443	90470443	-3.45403	3.25784	90310564	90310858	Upstream	ENSG00000271024	heat shock 10kDa protein 1 pseudogene 19 [Source:HGNC Symbol;Acc:49338]	HSPE1P19	pseudogene
3	90470443	90470443	-3.45403	3.25784	93562608	93562706	Downstream	ENSG00000251727	RNA, U6 small nuclear 488, pseudogene [Source:HGNC Symbol;Acc:47451]	RNU6-488P	snRNA
20	29805137	29805207	-3.45355	3.26064	29845467	29847435	Downstream	ENSG00000215547	defensin, beta 115 [Source:HGNC Symbol;Acc:18096]	DEFB115	protein_coding
20	29805137	29805207	-3.45355	3.26064	29637799	29638060	Upstream	ENSG00000238151	myeloid/lymphoid or mixed-lineage leukemia (trithorax homolog, Drosophila); translocated to, 10 pseudogene 1 [Source:HGNC Symbol;Acc:15794]	MLLT10P1	pseudogene
3	190819236	190819236	-3.45351	3.25701	190570666	190610218	Upstream	ENSG00000205835	geminin coiled-coil domain containing [Source:HGNC Symbol;Acc:40049]	GMNC	protein_coding
3	190819236	190819236	-3.45351	3.25701	190917030	190983404	Downstream	ENSG00000188729	osteocrin [Source:HGNC Symbol;Acc:29961]	OSTN	protein_coding
8	14969391	14969391	-3.45344	3.2569	15182805	15183078	Downstream	ENSG00000249368		RP11-782K4.1	pseudogene
8	14969391	14969391	-3.45344	3.2569	14736566	14737328	Upstream	ENSG00000255076		CTD-2023J5.1	sense_intronic
6	76926980	76926980	-3.45325	3.2566	76802551	76802657	Upstream	ENSG00000222652	RNA, U6 small nuclear 248, pseudogene [Source:HGNC Symbol;Acc:47211]	RNU6-248P	snRNA
6	76926980	76926980	-3.45325	3.2566	77156705	77156806	Downstream	ENSG00000238697	RNA, U6 small nuclear 261, pseudogene [Source:HGNC Symbol;Acc:47224]	RNU6-261P	snRNA
11	50769910	50769910	-3.45212	3.25477	51264009	51264094	Downstream	ENSG00000264637		AC110283.1	miRNA
11	50769910	50769910	-3.45212	3.25477	50368213	50381487	Upstream	ENSG00000214883		RP11-574M7.2	pseudogene
6	32526944	32526944	-3.45208	3.25471	32546546	32557625	Downstream	ENSG00000196126	major histocompatibility complex, class II, DR beta 1 [Source:HGNC Symbol;Acc:4948]	HLA-DRB1	protein_coding	SARCOIDOSIS SUSCEPTIBILITY TO 1	181000
6	32526944	32526944	-3.45208	3.25471	32520490	32527799	Overlaps	ENSG00000229391	major histocompatibility complex, class II, DR beta 6 (pseudogene) [Source:HGNC Symbol;Acc:4954]	HLA-DRB6	pseudogene
19	23361563	23361563	-3.45117	3.25323	23369034	23369139	Downstream	ENSG00000221478		AC092329.1	miRNA
19	23361563	23361563	-3.45117	3.25323	23309371	23310594	Upstream	ENSG00000267920	sorting nexin 6 pseudogene 1 [Source:HGNC Symbol;Acc:41511]	SNX6P1	pseudogene
7	61096679	61096679	-3.45059	3.25231	57895015	57895957	Upstream	ENSG00000271696		RP11-548K12.13	pseudogene
7	61096679	61096679	-3.45059	3.25231	61821869	61822186	Downstream	ENSG00000233918		RP11-715L17.1	pseudogene
22	16858804	16858804	-3.45053	3.25221	16680767	16687245	Upstream	ENSG00000236235		LA16c-13E4.3	pseudogene
22	16858804	16858804	-3.45053	3.25221	16868420	16871613	Downstream	ENSG00000225293	ATP-binding cassette, sub-family D (ALD), member 1, pseudogene 4 [Source:HGNC Symbol;Acc:65]	ABCD1P4	pseudogene
18	52025088	52025088	-3.45035	3.25192	51933259	51933484	Upstream	ENSG00000264350	small nuclear ribonucleoprotein polypeptide G pseudogene 2 [Source:HGNC Symbol;Acc:30999]	SNRPGP2	pseudogene
18	52025088	52025088	-3.45035	3.25192	52051804	52051933	Downstream	ENSG00000264564		RP11-61D1.2	pseudogene
19	23618747	23618747	-3.44989	3.25119	23582035	23598877	Upstream	ENSG00000269416		CTB-175P5.4	lincRNA
19	23618747	23618747	-3.44989	3.25119	23627064	23627991	Downstream	ENSG00000268908	vomeronasal 1 receptor 92 pseudogene [Source:HGNC Symbol;Acc:37412]	VN1R92P	pseudogene
10	86839092	86839092	-3.44896	3.24968	86953177	86957714	Downstream	ENSG00000237267		RP11-181F12.1	lincRNA
10	86839092	86839092	-3.44896	3.24968	86623021	86623118	Upstream	ENSG00000238469		AC091487.1	miRNA
17	68346658	68346658	-3.44857	3.24906	68308972	68365057	Overlaps	ENSG00000267109		CTD-2378E21.1	lincRNA
17	68346658	68346658	-3.44857	3.24906	68625058	68625406	Downstream	ENSG00000267471		RP11-1058G23.1	pseudogene
6	32490715	32490715	-3.44812	3.24833	32485120	32498064	Overlaps	ENSG00000198502	major histocompatibility complex, class II, DR beta 5 [Source:HGNC Symbol;Acc:4953]	HLA-DRB5	protein_coding
6	32490715	32490715	-3.44812	3.24833	32517717	32517867	Downstream	ENSG00000251916	RNA, U1 small nuclear 61, pseudogene [Source:HGNC Symbol;Acc:48403]	RNU1-61P	snRNA
21	43122409	43122409	-3.4477	3.24765	43099341	43117496	Upstream	ENSG00000227702	long intergenic non-protein coding RNA 111 [Source:HGNC Symbol;Acc:1262]	LINC00111	lincRNA
21	43122409	43122409	-3.4477	3.24765	43131680	43135935	Downstream	ENSG00000236384	long intergenic non-protein coding RNA 479 [Source:HGNC Symbol;Acc:19727]	LINC00479	lincRNA
2	130216495	130216495	-3.44749	3.24732	130253870	130254361	Downstream	ENSG00000233428		AC019050.1	pseudogene
2	130216495	130216495	-3.44749	3.24732	130184995	130185098	Upstream	ENSG00000238546	Small nucleolar RNA U13 [Source:RFAM;Acc:RF01210]	snoU13	snoRNA
12	99806715	99806715	-3.44724	3.24692	99487137	99498789	Upstream	ENSG00000258039		RP11-406H4.1	antisense
12	99806715	99806715	-3.44724	3.24692	100041531	100043824	Downstream	ENSG00000180219	family with sequence similarity 71, member C [Source:HGNC Symbol;Acc:28594]	FAM71C	protein_coding
8	8503023	8503023	-3.44637	3.24552	8490974	8491058	Upstream	ENSG00000264445		AC087269.2	miRNA
8	8503023	8503023	-3.44637	3.24552	8559448	8561616	Downstream	ENSG00000253958	claudin 23 [Source:HGNC Symbol;Acc:17591]	CLDN23	protein_coding
13	85078609	85078609	-3.44631	3.24543	84594462	84594897	Upstream	ENSG00000224188	ubiquitin-conjugating enzyme E2D 3 pseudogene 4 [Source:HGNC Symbol;Acc:39391]	UBE2D3P4	pseudogene
13	85078609	85078609	-3.44631	3.24543	85094238	85095703	Downstream	ENSG00000228597	MT-ND4 pseudogene 1 [Source:HGNC Symbol;Acc:42035]	MTND4P1	pseudogene
6	32557435	32557435	-3.44597	3.24488	32546546	32557625	Overlaps	ENSG00000196126	major histocompatibility complex, class II, DR beta 1 [Source:HGNC Symbol;Acc:4948]	HLA-DRB1	protein_coding	SARCOIDOSIS SUSCEPTIBILITY TO 1	181000
6	32557435	32557435	-3.44597	3.24488	32595956	32614839	Downstream	ENSG00000196735	major histocompatibility complex, class II, DQ alpha 1 [Source:HGNC Symbol;Acc:4942]	HLA-DQA1	protein_coding	Idiopathic achalasia	930
13	86244275	86244275	-3.44584	3.24466	86366925	86373623	Downstream	ENSG00000184564	SLIT and NTRK-like family, member 6 [Source:HGNC Symbol;Acc:23503]	SLITRK6	protein_coding	High myopia-sensorineural deafness syndrome	363396
13	86244275	86244275	-3.44584	3.24466	86158883	86158988	Upstream	ENSG00000207012	RNA, U6 small nuclear 72, pseudogene [Source:HGNC Symbol;Acc:42562]	RNU6-72P	snRNA
22	39007267	39007267	-3.44583	3.24466	38974125	39052634	Overlaps	ENSG00000184949	family with sequence similarity 227, member A [Source:HGNC Symbol;Acc:44197]	FAM227A	protein_coding
22	39007267	39007267	-3.44583	3.24466	39052641	39069859	Downstream	ENSG00000100211	chibby homolog 1 (Drosophila) [Source:HGNC Symbol;Acc:1307]	CBY1	protein_coding
17	51537778	51537778	-3.44578	3.24458	51614874	51614965	Downstream	ENSG00000221534		AC090079.1	miRNA
17	51537778	51537778	-3.44578	3.24458	51515917	51517082	Upstream	ENSG00000262518		CTD-2535P7.2	pseudogene
5	46377257	46377259	-3.44512	3.24351	45890318	45896072	Upstream	ENSG00000250122		CTD-2013M15.1	lincRNA
5	46377257	46377259	-3.44512	3.24351	49692026	49739082	Downstream	ENSG00000170571	embigin [Source:HGNC Symbol;Acc:30465]	EMB	protein_coding
11	83027494	83027494	-3.44504	3.24338	82997171	83134559	Overlaps	ENSG00000255234		RP11-727A23.10	antisense
11	83027494	83027494	-3.44504	3.24338	83039969	83040289	Downstream	ENSG00000255003	cytochrome c, somatic pseudogene 28 [Source:HGNC Symbol;Acc:24402]	CYCSP28	pseudogene
8	122432481	122432481	-3.44486	3.24309	122555137	122555235	Downstream	ENSG00000263525		AC022909.1	miRNA
8	122432481	122432481	-3.44486	3.24309	122392377	122392705	Upstream	ENSG00000239872	ribosomal protein L35a pseudogene 19 [Source:HGNC Symbol;Acc:36631]	RPL35AP19	pseudogene
9	107361642	107361642	-3.44375	3.24132	107360650	107361788	Overlaps	ENSG00000255800	olfactory receptor, family 13, subfamily C, member 5 [Source:HGNC Symbol;Acc:15100]	OR13C5	protein_coding
9	107361642	107361642	-3.44375	3.24132	107366924	107367951	Downstream	ENSG00000257019	olfactory receptor, family 13, subfamily C, member 2 [Source:HGNC Symbol;Acc:14701]	OR13C2	protein_coding
7	93215233	93215267	-3.44371	3.26708	93113248	93113331	Upstream	ENSG00000207656	microRNA 489 [Source:HGNC Symbol;Acc:32074]	MIR489	miRNA
7	93215233	93215267	-3.44371	3.26708	93220885	93540577	Downstream	ENSG00000127928	guanine nucleotide binding protein (G protein), gamma transducing activity polypeptide 1 [Source:HGNC Symbol;Acc:4411]	GNGT1	protein_coding
14	44927457	44927457	-3.44297	3.24005	44913950	44949821	Overlaps	ENSG00000258487		RP11-99L13.1	lincRNA
14	44927457	44927457	-3.44297	3.24005	44973545	44976482	Downstream	ENSG00000189139	fibrous sheath CABYR binding protein [Source:HGNC Symbol;Acc:20494]	FSCB	protein_coding
6	32526670	32526670	-3.44169	3.238	32546546	32557625	Downstream	ENSG00000196126	major histocompatibility complex, class II, DR beta 1 [Source:HGNC Symbol;Acc:4948]	HLA-DRB1	protein_coding	SARCOIDOSIS SUSCEPTIBILITY TO 1	181000
6	32526670	32526670	-3.44169	3.238	32520490	32527799	Overlaps	ENSG00000229391	major histocompatibility complex, class II, DR beta 6 (pseudogene) [Source:HGNC Symbol;Acc:4954]	HLA-DRB6	pseudogene
5	61972743	61972743	-3.44071	3.23642	61874562	61877275	Upstream	ENSG00000186105	leucine rich repeat containing 70 [Source:HGNC Symbol;Acc:35155]	LRRC70	protein_coding
5	61972743	61972743	-3.44071	3.23642	62072704	62073090	Downstream	ENSG00000217416	iron-sulfur cluster assembly 1 pseudogene 1 [Source:HGNC Symbol;Acc:33263]	ISCA1P1	pseudogene
4	78180732	78180732	-3.44021	3.23562	78137569	78138031	Upstream	ENSG00000270669		CTB-179I1.3	pseudogene
4	78180732	78180732	-3.44021	3.23562	78232550	78233264	Downstream	ENSG00000250006		CTB-179I1.1	pseudogene
9	65531295	65531295	-3.43941	3.23435	65503363	65509610	Upstream	ENSG00000234734	SPATA31 subfamily A, member 7 [Source:HGNC Symbol;Acc:32007]	SPATA31A7	protein_coding
9	65531295	65531295	-3.43941	3.23435	65585692	65661972	Downstream	ENSG00000237792		RP11-203I2.1	pseudogene
4	187526201	187526201	-3.43897	3.23364	187778529	187778610	Downstream	ENSG00000252382		AC108865.1	miRNA
4	187526201	187526201	-3.43897	3.23364	187508937	187647876	Overlaps	ENSG00000083857	FAT atypical cadherin 1 [Source:HGNC Symbol;Acc:3595]	FAT1	protein_coding
5	62881869	62881869	-3.43859	3.23302	62597350	62597883	Upstream	ENSG00000248185		CTD-2049O17.1	pseudogene
5	62881869	62881869	-3.43859	3.23302	63253720	63276870	Downstream	ENSG00000248285		RP11-158J3.2	sense_overlapping
4	188380136	188380136	-3.43839	3.23271	188437307	188438362	Downstream	ENSG00000251490		RP11-237D3.1	lincRNA
4	188380136	188380136	-3.43839	3.23271	188362831	188365452	Upstream	ENSG00000251643		RP11-91J3.1	pseudogene
14	46621449	46621449	-3.43825	3.23248	46410146	46971026	Overlaps	ENSG00000258700	long intergenic non-protein coding RNA 871 [Source:HGNC Symbol;Acc:47038]	LINC00871	lincRNA
14	46621449	46621449	-3.43825	3.23248	47120222	47121028	Downstream	ENSG00000165496	ribosomal protein L10-like [Source:HGNC Symbol;Acc:17976]	RPL10L	protein_coding
8	82339826	82339826	-3.43807	3.23219	82351671	82434053	Downstream	ENSG00000253859		RP11-157I4.4	antisense
8	82339826	82339826	-3.43807	3.23219	82192598	82197012	Upstream	ENSG00000164687	fatty acid binding protein 5 (psoriasis-associated) [Source:HGNC Symbol;Acc:3560]	FABP5	protein_coding
4	132278320	132278320	-3.43778	3.23173	132301168	132462552	Downstream	ENSG00000250102		RP11-314N14.1	lincRNA
4	132278320	132278320	-3.43778	3.23173	132194397	132194503	Upstream	ENSG00000206782	RNA, U6 small nuclear 224, pseudogene [Source:HGNC Symbol;Acc:47187]	RNU6-224P	snRNA
6	61903327	61903487	-3.43775	3.23168	58488888	58513860	Upstream	ENSG00000223633		RP11-143A22.1	lincRNA
6	61903327	61903487	-3.43775	3.23168	61996403	61996816	Downstream	ENSG00000220030		RP1-91N13.1	pseudogene
4	139496020	139496020	-3.43754	3.23135	139585879	139586723	Downstream	ENSG00000250977		RP11-173E2.2	lincRNA
4	139496020	139496020	-3.43754	3.23135	139481858	139483095	Upstream	ENSG00000248795		RP11-173E2.1	pseudogene
10	65773536	65773536	-3.43591	3.22873	65796105	65797040	Downstream	ENSG00000226426		RP11-174J11.1	lincRNA
10	65773536	65773536	-3.43591	3.22873	65662211	65663005	Upstream	ENSG00000213609		RP11-170M17.2	pseudogene
14	80471528	80471528	-3.43564	3.2283	80359423	80440512	Upstream	ENSG00000258416		RP11-526N18.1	lincRNA
14	80471528	80471528	-3.43564	3.2283	80663873	80854100	Downstream	ENSG00000211448	deiodinase, iodothyronine, type II [Source:HGNC Symbol;Acc:2884]	DIO2	protein_coding
3	157984291	157984291	-3.43542	3.22795	157823644	158263519	Overlaps	ENSG00000174891	arginine/serine-rich coiled-coil 1 [Source:HGNC Symbol;Acc:24152]	RSRC1	protein_coding
3	157984291	157984291	-3.43542	3.22795	157993598	157994210	Downstream	ENSG00000241723		RP11-113A11.1	pseudogene
1	237959356	237959356	-3.43486	3.22704	238025475	238091621	Downstream	ENSG00000237250		RP11-193H5.1	antisense
1	237959356	237959356	-3.43486	3.22704	237718340	237718471	Upstream	ENSG00000252290	Small nucleolar RNA SNORA25 [Source:RFAM;Acc:RF00402]	SNORA25	snoRNA
2	167446761	167446761	-3.43475	3.22687	167260083	167350757	Upstream	ENSG00000136546	sodium channel, voltage-gated, type VII, alpha subunit [Source:HGNC Symbol;Acc:10594]	SCN7A	protein_coding
2	167446761	167446761	-3.43475	3.22687	167744997	168116263	Downstream	ENSG00000163092	xin actin-binding repeat containing 2 [Source:HGNC Symbol;Acc:14303]	XIRP2	protein_coding
3	68862741	68862741	-3.43472	3.22682	68780917	68981761	Overlaps	ENSG00000163377	family with sequence similarity 19 (chemokine (C-C motif)-like), member A4 [Source:HGNC Symbol;Acc:21591]	FAM19A4	protein_coding
3	68862741	68862741	-3.43472	3.22682	68932118	68932242	Downstream	ENSG00000252828	RNA, 5S ribosomal pseudogene 135 [Source:HGNC Symbol;Acc:43035]	RNA5SP135	rRNA
1	195531556	195531556	-3.43436	3.22625	196014126	196030203	Downstream	ENSG00000227421		RP11-476B1.1	lincRNA
1	195531556	195531556	-3.43436	3.22625	195095811	195095906	Upstream	ENSG00000265108		AL357932.1	miRNA
6	61897552	61897756	-3.43385	3.23037	58488888	58513860	Upstream	ENSG00000223633		RP11-143A22.1	lincRNA
6	61897552	61897756	-3.43385	3.23037	61996403	61996816	Downstream	ENSG00000220030		RP1-91N13.1	pseudogene
3	158055710	158055710	-3.43332	3.22458	157993598	157994210	Upstream	ENSG00000241723		RP11-113A11.1	pseudogene
3	158055710	158055710	-3.43332	3.22458	158214350	158214723	Downstream	ENSG00000243314		RP11-538P18.1	pseudogene
3	186379451	186379451	-3.4327	3.22358	186378005	186396029	Overlaps	ENSG00000113905	histidine-rich glycoprotein [Source:HGNC Symbol;Acc:5181]	HRG	protein_coding	THROMBOPHILIA DUE TO HISTIDINE-RICH GLYCOPROTEIN DEFICIENCY	613116
3	186379451	186379451	-3.4327	3.22358	186405118	186410295	Downstream	ENSG00000225175		RP11-795A2.2	pseudogene
3	190784403	190784403	-3.43211	3.22264	190570666	190610218	Upstream	ENSG00000205835	geminin coiled-coil domain containing [Source:HGNC Symbol;Acc:40049]	GMNC	protein_coding
3	190784403	190784403	-3.43211	3.22264	190917030	190983404	Downstream	ENSG00000188729	osteocrin [Source:HGNC Symbol;Acc:29961]	OSTN	protein_coding
10	90046798	90046798	-3.43205	3.22254	90345395	90345490	Downstream	ENSG00000201548	Y RNA [Source:RFAM;Acc:RF00019]	Y_RNA	misc_RNA
10	90046798	90046798	-3.43205	3.22254	90033621	90344287	Overlaps	ENSG00000184719	renalase, FAD-dependent amine oxidase [Source:HGNC Symbol;Acc:25641]	RNLS	protein_coding
22	30149059	30149059	-3.431	3.22087	30154747	30154848	Downstream	ENSG00000200976	Y RNA [Source:RFAM;Acc:RF00019]	Y_RNA	misc_RNA
22	30149059	30149059	-3.431	3.22087	30126945	30163000	Overlaps	ENSG00000100319	zinc finger, matrin-type 5 [Source:HGNC Symbol;Acc:28046]	ZMAT5	protein_coding
8	136416460	136416460	-3.43099	3.22085	136468108	136469195	Downstream	ENSG00000254372		RP11-343P9.1	antisense
8	136416460	136416460	-3.43099	3.22085	136252033	136252102	Upstream	ENSG00000265266		AC022681.1	miRNA
1	89147233	89147233	-3.43097	3.22082	89149905	89301938	Downstream	ENSG00000065243	protein kinase N2 [Source:HGNC Symbol;Acc:9406]	PKN2	protein_coding
1	89147233	89147233	-3.43097	3.22082	89043563	89043884	Upstream	ENSG00000237959	ribosomal protein L36a pseudogene 10 [Source:HGNC Symbol;Acc:36175]	RPL36AP10	pseudogene
2	183078539	183078539	-3.43094	3.22077	183179011	183179269	Downstream	ENSG00000242121	RNA, 7SL, cytoplasmic 267, pseudogene [Source:HGNC Symbol;Acc:46283]	RN7SL267P	misc_RNA
2	183078539	183078539	-3.43094	3.22077	183004763	183387919	Overlaps	ENSG00000115252	phosphodiesterase 1A, calmodulin-dependent [Source:HGNC Symbol;Acc:8774]	PDE1A	protein_coding
15	24458067	24458067	-3.43064	3.22029	24451931	24471001	Overlaps	ENSG00000260780		RP11-580I1.1	lincRNA
15	24458067	24458067	-3.43064	3.22029	24480225	24521976	Downstream	ENSG00000261621		RP11-580I1.2	lincRNA
6	32482316	32482316	-3.43038	3.21987	32485120	32498064	Downstream	ENSG00000198502	major histocompatibility complex, class II, DR beta 5 [Source:HGNC Symbol;Acc:4953]	HLA-DRB5	protein_coding
6	32482316	32482316	-3.43038	3.21987	32427598	32441277	Upstream	ENSG00000196301	major histocompatibility complex, class II, DR beta 9 (pseudogene) [Source:HGNC Symbol;Acc:4957]	HLA-DRB9	pseudogene
2	165127431	165127431	-3.43009	3.21941	165070049	165070924	Upstream	ENSG00000226847	phosphoribosyl pyrophosphate synthetase 1 pseudogene 1 [Source:HGNC Symbol;Acc:39427]	PRPS1P1	pseudogene
2	165127431	165127431	-3.43009	3.21941	165178443	165178733	Downstream	ENSG00000229641	cytochrome P450, family 2, subfamily C, polypeptide 56, pseudogene [Source:HGNC Symbol;Acc:39971]	CYP2C56P	pseudogene
4	11241406	11241406	-3.42897	3.21762	10686627	10699285	Upstream	ENSG00000249334		RP11-61G19.1	lincRNA
4	11241406	11241406	-3.42897	3.21762	11370451	11370545	Downstream	ENSG00000207716	microRNA 572 [Source:HGNC Symbol;Acc:32828]	MIR572	miRNA
6	81208283	81208283	-3.42831	3.21656	81179788	81180145	Upstream	ENSG00000219361		RP11-250B2.2	pseudogene
6	81208283	81208283	-3.42831	3.21656	81208913	81209109	Downstream	ENSG00000181705		RP11-11L12.2	pseudogene
18	8020982	8020982	-3.428	3.21607	8154556	8155068	Downstream	ENSG00000273368		RP11-376P6.3	sense_intronic
18	8020982	8020982	-3.428	3.21607	7995568	7995782	Upstream	ENSG00000199856	Small nucleolar RNA U3 [Source:RFAM;Acc:RF00012]	U3	snoRNA
10	15135219	15135219	-3.42721	3.2148	15119522	15130775	Upstream	ENSG00000176244	acyl-CoA binding domain containing 7 [Source:HGNC Symbol;Acc:17715]	ACBD7	protein_coding
10	15135219	15135219	-3.42721	3.2148	15135262	15135610	Downstream	ENSG00000228312	glyceraldehyde 3 phosphate dehydrogenase pseudogene 45 [Source:HGNC Symbol;Acc:37802]	GAPDHP45	pseudogene
6	32552983	32553003	-3.42662	3.21386	32546546	32557625	Overlaps	ENSG00000196126	major histocompatibility complex, class II, DR beta 1 [Source:HGNC Symbol;Acc:4948]	HLA-DRB1	protein_coding	SARCOIDOSIS SUSCEPTIBILITY TO 1	181000
6	32552983	32553003	-3.42662	3.21386	32595956	32614839	Downstream	ENSG00000196735	major histocompatibility complex, class II, DQ alpha 1 [Source:HGNC Symbol;Acc:4942]	HLA-DQA1	protein_coding	Idiopathic achalasia	930
1	165599348	165599348	-3.42617	3.21313	165567700	165592568	Upstream	ENSG00000236206		RP11-306I1.2	lincRNA
1	165599348	165599348	-3.42617	3.21313	165600098	165631033	Downstream	ENSG00000143198	microsomal glutathione S-transferase 3 [Source:HGNC Symbol;Acc:7064]	MGST3	protein_coding
11	46722922	46722922	-3.42526	3.21168	46722368	46727462	Overlaps	ENSG00000175213	zinc finger protein 408 [Source:HGNC Symbol;Acc:20041]	ZNF408	protein_coding	Familial exudative vitreoretinopathy	891
11	46722922	46722922	-3.42526	3.21168	46740730	46761056	Downstream	ENSG00000180210	coagulation factor II (thrombin) [Source:HGNC Symbol;Acc:3535]	F2	protein_coding	THROMBOPHILIA DUE TO THROMBIN DEFECT	188050
3	935726	935743	-3.42512	3.24232	898807	899774	Upstream	ENSG00000224239		AC090044.2	lincRNA
3	935726	935743	-3.42512	3.24232	1049819	1054618	Downstream	ENSG00000235158		AC087430.1	lincRNA
6	115330720	115330720	-3.42502	3.21131	115679662	115679916	Downstream	ENSG00000219619		RP11-126M14.1	pseudogene
6	115330720	115330720	-3.42502	3.21131	115188037	115188140	Upstream	ENSG00000251882	RNA, U6 small nuclear 475, pseudogene [Source:HGNC Symbol;Acc:47438]	RNU6-475P	snRNA
22	16862744	16862744	-3.42486	3.21105	16680767	16687245	Upstream	ENSG00000236235		LA16c-13E4.3	pseudogene
22	16862744	16862744	-3.42486	3.21105	16868420	16871613	Downstream	ENSG00000225293	ATP-binding cassette, sub-family D (ALD), member 1, pseudogene 4 [Source:HGNC Symbol;Acc:65]	ABCD1P4	pseudogene
5	64933972	64933972	-3.42475	3.21087	64920592	64926718	Upstream	ENSG00000253251	CDNA FLJ26957 fis, clone SLV00486; Uncharacterized protein [Source:UniProtKB/TrEMBL;Acc:Q6ZNX1]	CTC-534A2.2	protein_coding
5	64933972	64933972	-3.42475	3.21087	64961755	65018862	Downstream	ENSG00000197860	small glutamine-rich tetratricopeptide repeat (TPR)-containing, beta [Source:HGNC Symbol;Acc:23567]	SGTB	protein_coding
10	5914739	5914739	-3.42467	3.21075	5931535	5979556	Downstream	ENSG00000134452	F-box protein, helicase, 18 [Source:HGNC Symbol;Acc:13620]	FBXO18	protein_coding
10	5914739	5914739	-3.42467	3.21075	5903768	5904557	Upstream	ENSG00000240180		RP11-318E3.4	pseudogene
2	131786231	131786231	-3.42422	3.21002	131805449	131851033	Downstream	ENSG00000152102	family with sequence similarity 168, member B [Source:HGNC Symbol;Acc:27016]	FAM168B	protein_coding
2	131786231	131786231	-3.42422	3.21002	131687335	131687457	Upstream	ENSG00000252829	Small Cajal body specific RNA 4 [Source:RFAM;Acc:RF00423]	SCARNA4	snoRNA
13	44160804	44160804	-3.42358	3.209	44118054	44122192	Upstream	ENSG00000233821	ENOX1 antisense RNA 1 [Source:HGNC Symbol;Acc:42396]	ENOX1-AS1	lincRNA
13	44160804	44160804	-3.42358	3.209	44361727	44361988	Downstream	ENSG00000270522		RP11-168P13.1	lincRNA
10	38561844	38561844	-3.42324	3.20845	38539370	38539531	Upstream	ENSG00000234941		RP11-508N22.11	pseudogene
10	38561844	38561844	-3.42324	3.20845	38645305	38667433	Downstream	ENSG00000099251	hydroxysteroid (17-beta) dehydrogenase 7 pseudogene 2 [Source:HGNC Symbol;Acc:28120]	HSD17B7P2	pseudogene
19	28672538	28672538	-3.42295	3.208	28556174	28616337	Upstream	ENSG00000267509		CTD-2043I16.1	lincRNA
19	28672538	28672538	-3.42295	3.208	28785000	28804407	Downstream	ENSG00000266928		CTB-70G10.1	lincRNA
10	44986196	44986196	-3.42272	3.20763	45086656	45097552	Downstream	ENSG00000234580		RP11-733D4.1	lincRNA
10	44986196	44986196	-3.42272	3.20763	44983783	44983893	Upstream	ENSG00000270767		RP11-733D4.2	pseudogene
1	68854434	68854434	-3.42253	3.20732	68894505	68915642	Downstream	ENSG00000116745	retinal pigment epithelium-specific protein 65kDa [Source:HGNC Symbol;Acc:10294]	RPE65	protein_coding	RETINITIS PIGMENTOSA 20	613794
1	68854434	68854434	-3.42253	3.20732	68847124	68847340	Upstream	ENSG00000229440		RP5-1033K19.2	pseudogene
6	32479713	32479713	-3.42181	3.20617	32485120	32498064	Downstream	ENSG00000198502	major histocompatibility complex, class II, DR beta 5 [Source:HGNC Symbol;Acc:4953]	HLA-DRB5	protein_coding
6	32479713	32479713	-3.42181	3.20617	32427598	32441277	Upstream	ENSG00000196301	major histocompatibility complex, class II, DR beta 9 (pseudogene) [Source:HGNC Symbol;Acc:4957]	HLA-DRB9	pseudogene
20	26239037	26239488	-3.42147	3.20563	26171625	26174582	Upstream	ENSG00000238129		RP3-410C9.2	lincRNA
20	26239037	26239488	-3.42147	3.20563	29449474	29449652	Downstream	ENSG00000204555		RP4-610C12.2	pseudogene
15	66860261	66860261	-3.42143	3.20556	66839517	66858317	Upstream	ENSG00000188501	lactase-like [Source:HGNC Symbol;Acc:15583]	LCTL	protein_coding
15	66860261	66860261	-3.42143	3.20556	66874528	66978132	Downstream	ENSG00000259471	HCG2003567; Uncharacterized protein [Source:UniProtKB/TrEMBL;Acc:H0YNC6]	RP11-321F6.1	protein_coding
8	120310396	120310396	-3.42116	3.20514	120227351	120259088	Upstream	ENSG00000253972		RP11-4K16.2	lincRNA
8	120310396	120310396	-3.42116	3.20514	120400588	120400709	Downstream	ENSG00000206776	Small nucleolar RNA SNORA32 [Source:RFAM;Acc:RF00421]	SNORA32	snoRNA
10	135491039	135491039	-3.42078	3.20452	135490272	135495193	Overlaps	ENSG00000258617	double homeobox 4 like 13 [Source:HGNC Symbol;Acc:38672]	DUX4L13	pseudogene
10	135491039	135491039	-3.42078	3.20452	135493906	135495148	Downstream	ENSG00000258514	double homeobox 4 like 14 [Source:HGNC Symbol;Acc:38673]	DUX4L14	pseudogene
10	135491039	135491039	-3.42078	3.20452	135490272	135495193	Overlaps	ENSG00000258617	double homeobox 4 like 13 [Source:HGNC Symbol;Acc:38672]	DUX4L13	pseudogene
10	135491039	135491039	-3.42078	3.20452	135493906	135495148	Downstream	ENSG00000258514	double homeobox 4 like 14 [Source:HGNC Symbol;Acc:38673]	DUX4L14	pseudogene
6	32480517	32480517	-3.42073	3.20444	32485120	32498064	Downstream	ENSG00000198502	major histocompatibility complex, class II, DR beta 5 [Source:HGNC Symbol;Acc:4953]	HLA-DRB5	protein_coding
6	32480517	32480517	-3.42073	3.20444	32427598	32441277	Upstream	ENSG00000196301	major histocompatibility complex, class II, DR beta 9 (pseudogene) [Source:HGNC Symbol;Acc:4957]	HLA-DRB9	pseudogene
8	90385603	90385603	-3.4206	3.20423	90255630	90256022	Upstream	ENSG00000253621		RP11-255L13.1	pseudogene
8	90385603	90385603	-3.4206	3.20423	90424850	90427300	Downstream	ENSG00000248231	keratin 8 pseudogene 4 [Source:HGNC Symbol;Acc:31057]	KRT8P4	pseudogene
6	32492651	32492651	-3.42037	3.20387	32485120	32498064	Overlaps	ENSG00000198502	major histocompatibility complex, class II, DR beta 5 [Source:HGNC Symbol;Acc:4953]	HLA-DRB5	protein_coding
6	32492651	32492651	-3.42037	3.20387	32517717	32517867	Downstream	ENSG00000251916	RNA, U1 small nuclear 61, pseudogene [Source:HGNC Symbol;Acc:48403]	RNU1-61P	snRNA
6	61895167	61895167	-3.41965	3.20271	58488888	58513860	Upstream	ENSG00000223633		RP11-143A22.1	lincRNA
6	61895167	61895167	-3.41965	3.20271	61996403	61996816	Downstream	ENSG00000220030		RP1-91N13.1	pseudogene
5	116519316	116519316	-3.41952	3.20251	116366896	116374265	Upstream	ENSG00000250949		RP11-492L8.2	lincRNA
5	116519316	116519316	-3.41952	3.20251	116636800	116637138	Downstream	ENSG00000243758	ribosomal protein L35a pseudogene 15 [Source:HGNC Symbol;Acc:36974]	RPL35AP15	pseudogene
4	136371921	136371921	-3.41884	3.20142	136292745	136292836	Upstream	ENSG00000207849		AC108867.1	miRNA
[truncated: 35,832 more rows]

## Sheet: Table_S8
Chr	Start iHS regions	End iHS regions	Mean iHS	Mean -log P value	Annotation Start	Annotation End	Gene Relative to iHS region	Ensembl Gene ID	Description	Associated Gene Name	Gene type	UBB _iHS>3.0 intersect
1	196720926	196721003	3.21829	2.8917	196621008	196716634	Upstream	ENSG00000000971	complement factor H [Source:HGNC Symbol;Acc:4883]	CFH	protein_coding	YES
7	150575940	150575940	3.51938	3.36396	150521715	150558592	Upstream	ENSG00000002726	amine oxidase, copper containing 1 [Source:HGNC Symbol;Acc:80]	AOC1	protein_coding	YES
7	120958920	120959135	3.61725	3.56343	120965421	120981158	Downstream	ENSG00000002745	wingless-type MMTV integration site family, member 16 [Source:HGNC Symbol;Acc:16267]	WNT16	protein_coding	YES
1	33475767	33475767	3.19018	2.84715	33473585	33546597	Overlaps	ENSG00000004455	adenylate kinase 2 [Source:HGNC Symbol;Acc:362]	AK2	protein_coding	YES
17	41636340	41636340	3.51685	3.35981	41717756	41739322	Downstream	ENSG00000005102	mesenchyme homeobox 1 [Source:HGNC Symbol;Acc:7013]	MEOX1	protein_coding	YES
17	45860584	45860584	3.77325	3.79281	45884738	45899200	Downstream	ENSG00000006025	oxysterol binding protein-like 7 [Source:HGNC Symbol;Acc:16387]	OSBPL7	protein_coding	YES
7	97443954	97443966	3.05504	2.64776	97361220	97369784	Upstream	ENSG00000006128	tachykinin, precursor 1 [Source:HGNC Symbol;Acc:11517]	TAC1	protein_coding	YES
7	87568041	87568041	3.27148	2.97067	87563458	87832204	Overlaps	ENSG00000008277	ADAM metallopeptidase domain 22 [Source:HGNC Symbol;Acc:201]	ADAM22	protein_coding	YES
8	56982015	56982015	3.06736	2.66563	56979854	56987069	Overlaps	ENSG00000008988	ribosomal protein S20 [Source:HGNC Symbol;Acc:10405]	RPS20	protein_coding	YES
19	36415305	36415305	3.76971	3.78665	36395303	36399197	Upstream	ENSG00000011600	TYRO protein tyrosine kinase binding protein [Source:HGNC Symbol;Acc:12449]	TYROBP	protein_coding	YES
4	42009737	42009737	3.17159	2.81928	41992489	42092474	Overlaps	ENSG00000014824	solute carrier family 30 (zinc transporter), member 9 [Source:HGNC Symbol;Acc:1329]	SLC30A9	protein_coding	YES
12	16081035	16081035	3.13427	2.76376	16064106	16190220	Overlaps	ENSG00000023697	deoxyribose-phosphate aldolase (putative) [Source:HGNC Symbol;Acc:24269]	DERA	protein_coding	YES
20	34412049	34412049	3.07809	2.68124	34359896	34538303	Overlaps	ENSG00000025293	PHD finger protein 20 [Source:HGNC Symbol;Acc:16098]	PHF20	protein_coding	YES
12	57183248	57183248	3.15013	2.78729	57145945	57181574	Upstream	ENSG00000025423	hydroxysteroid (17-beta) dehydrogenase 6 [Source:HGNC Symbol;Acc:23316]	HSD17B6	protein_coding	YES
1	32553612	32553612	3.08202	2.68698	32573639	32642169	Downstream	ENSG00000025800	karyopherin alpha 6 (importin alpha 7) [Source:HGNC Symbol;Acc:6399]	KPNA6	protein_coding	YES
6	161609147	161609279	3.18265	2.83673	161551011	161695093	Overlaps	ENSG00000026652	1-acylglycerol-3-phosphate O-acyltransferase 4 [Source:HGNC Symbol;Acc:20885]	AGPAT4	protein_coding	YES
1	12241991	12241991	3.12037	2.74322	12227060	12269285	Overlaps	ENSG00000028137	tumor necrosis factor receptor superfamily, member 1B [Source:HGNC Symbol;Acc:11917]	TNFRSF1B	protein_coding	YES
11	77996521	77996521	3.13518	2.76511	77926343	78129394	Overlaps	ENSG00000033327	GRB2-associated binding protein 2 [Source:HGNC Symbol;Acc:14458]	GAB2	protein_coding	YES
17	21234458	21234458	3.01339	2.5878	21187984	21218552	Upstream	ENSG00000034152	mitogen-activated protein kinase kinase 3 [Source:HGNC Symbol;Acc:6843]	MAP2K3	protein_coding	YES
15	64166891	64166891	3.19928	2.86085	64199235	64364232	Downstream	ENSG00000035664	death-associated protein kinase 2 [Source:HGNC Symbol;Acc:2675]	DAPK2	protein_coding	YES
3	100011826	100011826	3.00892	2.58141	99979844	100044095	Overlaps	ENSG00000036054	TBC1 domain family, member 23 [Source:HGNC Symbol;Acc:25622]	TBC1D23	protein_coding	YES
8	2207296	2207296	3.13565	2.76581	1993155	2113475	Upstream	ENSG00000036448	myomesin 2 [Source:HGNC Symbol;Acc:7614]	MYOM2	protein_coding	YES
1	16657636	16657636	3.2097	2.87656	16573334	16678949	Overlaps	ENSG00000037637	F-box protein 42 [Source:HGNC Symbol;Acc:29249]	FBXO42	protein_coding	YES
2	99061834	99061834	3.04895	2.63894	99061317	99210853	Overlaps	ENSG00000040933	inositol polyphosphate-4-phosphatase, type I, 107kDa [Source:HGNC Symbol;Acc:6074]	INPP4A	protein_coding	YES
8	24126172	24126268	3.01213	2.58599	24151553	24216531	Downstream	ENSG00000042980	ADAM metallopeptidase domain 28 [Source:HGNC Symbol;Acc:206]	ADAM28	protein_coding	YES
10	115862116	115862429	3.16781	2.8163	115803806	115806667	Upstream	ENSG00000043591	adrenoceptor beta 1 [Source:HGNC Symbol;Acc:285]	ADRB1	protein_coding	YES
4	35612853	35612853	3.00955	2.5823	35949843	36246131	Downstream	ENSG00000047365	ArfGAP with RhoGAP domain, ankyrin repeat and PH domain 2 [Source:HGNC Symbol;Acc:16924]	ARAP2	protein_coding	YES
7	73618360	73618360	3.24995	2.9377	73645829	73668774	Downstream	ENSG00000049541	replication factor C (activator 1) 2, 40kDa [Source:HGNC Symbol;Acc:9970]	RFC2	protein_coding	YES
18	55772592	55772592	3.14451	2.77893	55711599	56068772	Overlaps	ENSG00000049759	neural precursor cell expressed, developmentally down-regulated 4-like, E3 ubiquitin protein ligase [Source:HGNC Symbol;Acc:7728]	NEDD4L	protein_coding	YES
14	57774721	57774721	3.07474	2.67637	57735627	57756797	Upstream	ENSG00000053770	adaptor-related protein complex 5, mu 1 subunit [Source:HGNC Symbol;Acc:20192]	AP5M1	protein_coding	YES
1	16657636	16657636	3.2097	2.87656	16679070	16724640	Downstream	ENSG00000055070	SUZ RNA binding domain containing 1 [Source:HGNC Symbol;Acc:30232]	SZRD1	protein_coding	YES
7	150575940	150575940	3.51938	3.36396	150642049	150675403	Downstream	ENSG00000055118	potassium voltage-gated channel, subfamily H (eag-related), member 2 [Source:HGNC Symbol;Acc:6251]	KCNH2	protein_coding	YES
7	151945007	151945007	3.02429	2.60343	151832010	152133090	Overlaps	ENSG00000055609	lysine (K)-specific methyltransferase 2C [Source:HGNC Symbol;Acc:13726]	KMT2C	protein_coding	YES
22	45253872	45253872	3.02587	2.6057	45277042	45405880	Downstream	ENSG00000056487	PHD finger protein 21B [Source:HGNC Symbol;Acc:25161]	PHF21B	protein_coding	YES
12	132177443	132177443	3.10825	2.72539	132195626	132284282	Downstream	ENSG00000061936	splicing factor, suppressor of white-apricot homolog (Drosophila) [Source:HGNC Symbol;Acc:10790]	SFSWAP	protein_coding	YES
12	27008039	27008039	3.15908	2.8006	27058114	27091259	Downstream	ENSG00000064102	asunder spermatogenesis regulator [Source:HGNC Symbol;Acc:20174]	ASUN	protein_coding	YES
3	87348456	87348560	3.16	2.80577	87308554	87325737	Upstream	ENSG00000064835	POU class 1 homeobox 1 [Source:HGNC Symbol;Acc:9210]	POU1F1	protein_coding	YES
1	70534517	70534517	3.00379	2.57408	70610488	70671303	Downstream	ENSG00000066557	leucine rich repeat containing 40 [Source:HGNC Symbol;Acc:26004]	LRRC40	protein_coding	YES
9	103180053	103180135	3.08024	2.68477	103189438	103213511	Downstream	ENSG00000066697	Myb/SANT-like DNA-binding domain containing 3 [Source:HGNC Symbol;Acc:23370]	MSANTD3	protein_coding	YES
8	68062983	68062983	3.08174	2.68656	68085747	68255912	Downstream	ENSG00000066777	ADP-ribosylation factor guanine nucleotide-exchange factor 1 (brefeldin A-inhibited) [Source:HGNC Symbol;Acc:15772]	ARFGEF1	protein_coding	YES
8	66522802	66522802	3.10795	2.72494	66556969	66683496	Downstream	ENSG00000066855	mitochondrial fission regulator 1 [Source:HGNC Symbol;Acc:29510]	MTFR1	protein_coding	YES
15	74248360	74248388	3.07745	2.6805	74275547	74286963	Downstream	ENSG00000067221	stomatin (EPB72)-like 1 [Source:HGNC Symbol;Acc:14560]	STOML1	protein_coding	YES
12	79324879	79324879	3.03	2.61163	79257773	79845788	Overlaps	ENSG00000067715	synaptotagmin I [Source:HGNC Symbol;Acc:11509]	SYT1	protein_coding	YES
18	15404993	15405004	3.43715	3.24746	18526867	18691812	Downstream	ENSG00000067900	Rho-associated, coiled-coil containing protein kinase 1 [Source:HGNC Symbol;Acc:10251]	ROCK1	protein_coding	YES
2	86133397	86133397	3.08154	2.68627	86247339	86333278	Downstream	ENSG00000068654	polymerase (RNA) I polypeptide A, 194kDa [Source:HGNC Symbol;Acc:17264]	POLR1A	protein_coding	YES
17	71501258	71501258	3.00387	2.57419	71330523	71640228	Overlaps	ENSG00000069188	sidekick cell adhesion molecule 2 [Source:HGNC Symbol;Acc:19308]	SDK2	protein_coding	YES
5	149859235	149859235	3.09926	2.71218	149865381	149937773	Downstream	ENSG00000070614	N-deacetylase/N-sulfotransferase (heparan glucosaminyl) 1 [Source:HGNC Symbol;Acc:7680]	NDST1	protein_coding	YES
7	97443954	97443966	3.05504	2.64776	97481430	97501854	Downstream	ENSG00000070669	asparagine synthetase (glutamine-hydrolyzing) [Source:HGNC Symbol;Acc:753]	ASNS	protein_coding	YES
7	17762843	17762843	3.02313	2.60175	17830385	17980124	Downstream	ENSG00000071189	sorting nexin 13 [Source:HGNC Symbol;Acc:21335]	SNX13	protein_coding	YES
2	131167004	131167004	3.08555	2.69212	131113580	131132982	Upstream	ENSG00000072135	protein tyrosine phosphatase, non-receptor type 18 (brain-derived) [Source:HGNC Symbol;Acc:9649]	PTPN18	protein_coding	YES
17	19544138	19544138	3.02876	2.60984	19551449	19580911	Downstream	ENSG00000072210	aldehyde dehydrogenase 3 family, member A2 [Source:HGNC Symbol;Acc:403]	ALDH3A2	protein_coding	YES
12	72539463	72539463	3.00165	2.57102	72481046	73059422	Overlaps	ENSG00000072657	thyrotropin-releasing hormone degrading enzyme [Source:HGNC Symbol;Acc:30748]	TRHDE	protein_coding	YES
3	113300183	113300183	3.12255	2.74644	113251143	113348425	Overlaps	ENSG00000072858	SID1 transmembrane family, member 1 [Source:HGNC Symbol;Acc:25967]	SIDT1	protein_coding	YES
3	189077907	189077907	3.00495	2.57574	189349205	189615068	Downstream	ENSG00000073282	tumor protein p63 [Source:HGNC Symbol;Acc:15979]	TP63	protein_coding	YES
14	53278967	53278967	3.14143	2.77437	53323986	53419153	Downstream	ENSG00000073712	fermitin family member 2 [Source:HGNC Symbol;Acc:15767]	FERMT2	protein_coding	YES
2	169867230	169867230	3.03376	2.61704	169779448	169887832	Overlaps	ENSG00000073734	ATP-binding cassette, sub-family B (MDR/TAP), member 11 [Source:HGNC Symbol;Acc:42]	ABCB11	protein_coding	YES
2	169867230	169867230	3.03376	2.61704	169921299	169952677	Downstream	ENSG00000073737	dehydrogenase/reductase (SDR family) member 9 [Source:HGNC Symbol;Acc:16888]	DHRS9	protein_coding	YES
17	45854462	45854462	3.03285	2.61572	45810610	45823485	Upstream	ENSG00000073861	T-box 21 [Source:HGNC Symbol;Acc:11599]	TBX21	protein_coding	YES
6	154339016	154339017	3.05052	2.64121	154475631	154677926	Downstream	ENSG00000074706	interaction protein for cytohesin exchange factors 1 [Source:HGNC Symbol;Acc:21204]	IPCEF1	protein_coding	YES
7	87638922	87638922	3.00857	2.58091	87834433	87856308	Downstream	ENSG00000075142	sorcin [Source:HGNC Symbol;Acc:11292]	SRI	protein_coding	YES
7	80460016	80460016	3.05677	2.65027	80371854	80551675	Overlaps	ENSG00000075223	sema domain, immunoglobulin domain (Ig), short basic domain, secreted, (semaphorin) 3C [Source:HGNC Symbol;Acc:10725]	SEMA3C	protein_coding	YES
22	46781675	46781675	3.071	2.67093	46756731	46933067	Overlaps	ENSG00000075275	cadherin, EGF LAG seven-pass G-type receptor 1 [Source:HGNC Symbol;Acc:1850]	CELSR1	protein_coding	YES
10	102234216	102234216	3.05083	2.64167	102222798	102243501	Overlaps	ENSG00000075290	wingless-type MMTV integration site family, member 8B [Source:HGNC Symbol;Acc:12789]	WNT8B	protein_coding	YES
10	38383147	38383147	3.2354	2.91553	38383264	38414472	Downstream	ENSG00000075407	zinc finger protein 37A [Source:HGNC Symbol;Acc:13102]	ZNF37A	protein_coding	YES
10	102523149	102523149	3.03331	2.61638	102495360	102589698	Overlaps	ENSG00000075891	paired box 2 [Source:HGNC Symbol;Acc:8616]	PAX2	protein_coding	YES
10	104764989	104764989	3.02521	2.60474	104845940	104953056	Downstream	ENSG00000076685	5'-nucleotidase, cytosolic II [Source:HGNC Symbol;Acc:8022]	NT5C2	protein_coding	YES
3	25652111	25652111	3.02474	2.60407	25639475	25706398	Overlaps	ENSG00000077097	topoisomerase (DNA) II beta 180kDa [Source:HGNC Symbol;Acc:11990]	TOP2B	protein_coding	YES
11	89916562	89916562	3.12152	2.74492	89864683	89926062	Overlaps	ENSG00000077616	N-acetylated alpha-linked acidic dipeptidase 2 [Source:HGNC Symbol;Acc:14526]	NAALAD2	protein_coding	YES
4	129779076	129779076	3.00763	2.57956	129730779	129796379	Overlaps	ENSG00000077684	jade family PHD finger 1 [Source:HGNC Symbol;Acc:30027]	JADE1	protein_coding	YES
20	24881617	24881617	3.33057	3.06214	24929866	24940564	Downstream	ENSG00000077984	cystatin F (leukocystatin) [Source:HGNC Symbol;Acc:2479]	CST7	protein_coding	YES
14	102211475	102211475	3.03328	2.61635	102228135	102394326	Downstream	ENSG00000078304	protein phosphatase 2, regulatory subunit B', gamma [Source:HGNC Symbol;Acc:9311]	PPP2R5C	protein_coding	YES
9	121667083	121667083	3.01574	2.59117	121915736	122131745	Downstream	ENSG00000078725	bone morphogenetic protein/retinoic acid inducible neural-specific 1 [Source:HGNC Symbol;Acc:2687]	BRINP1	protein_coding	YES
20	33357715	33357715	3.08865	2.69666	33292094	33301243	Upstream	ENSG00000078804	tumor protein p53 inducible nuclear protein 2 [Source:HGNC Symbol;Acc:16104]	TP53INP2	protein_coding	YES
2	179213792	179213792	3.22318	2.89697	179059208	179264160	Overlaps	ENSG00000079156	oxysterol binding protein-like 6 [Source:HGNC Symbol;Acc:16388]	OSBPL6	protein_coding	YES
6	72677809	72677809	3.00923	2.58185	72596406	73112845	Overlaps	ENSG00000079841	regulating synaptic membrane exocytosis 1 [Source:HGNC Symbol;Acc:17282]	RIMS1	protein_coding	YES
20	44894565	44894565	3.04565	2.63418	44978167	44993043	Downstream	ENSG00000080189	solute carrier family 35 (GDP-fucose transporter), member C2 [Source:HGNC Symbol;Acc:17117]	SLC35C2	protein_coding	YES
20	34849311	34849311	3.33763	3.07316	34894258	35157040	Downstream	ENSG00000080845	discs, large (Drosophila) homolog-associated protein 4 [Source:HGNC Symbol;Acc:24476]	DLGAP4	protein_coding	YES
5	133460115	133460115	3.0043	2.5748	133450402	133487556	Overlaps	ENSG00000081059	transcription factor 7 (T-cell specific, HMG-box) [Source:HGNC Symbol;Acc:11639]	TCF7	protein_coding	YES
7	122855756	122855812	3.17755	2.82823	122753585	122840040	Upstream	ENSG00000081800	solute carrier family 13 (sodium/sulfate symporter), member 1 [Source:HGNC Symbol;Acc:10916]	SLC13A1	protein_coding	YES
7	99950408	99950450	3.19229	2.85351	99965153	99997719	Downstream	ENSG00000085514	paired immunoglobin-like type 2 receptor alpha [Source:HGNC Symbol;Acc:20396]	PILRA	protein_coding	YES
8	38101099	38101099	3.30489	3.02221	38082736	38133076	Overlaps	ENSG00000085788	DDHD domain containing 2 [Source:HGNC Symbol;Acc:29106]	DDHD2	protein_coding	YES
7	73618360	73618360	3.24995	2.9377	73613982	73644161	Overlaps	ENSG00000086730	linker for activation of T cells family, member 2 [Source:HGNC Symbol;Acc:12749]	LAT2	protein_coding	YES
12	32829142	32829142	3.17217	2.82015	32832134	32898486	Downstream	ENSG00000087470	dynamin 1-like [Source:HGNC Symbol;Acc:2973]	DNM1L	protein_coding	YES
2	120603440	120603440	3.15546	2.79521	120517207	120741394	Overlaps	ENSG00000088179	protein tyrosine phosphatase, non-receptor type 4 (megakaryocyte) [Source:HGNC Symbol;Acc:9656]	PTPN4	protein_coding	YES
13	99433145	99433145	3.04277	2.63002	99336055	99404908	Upstream	ENSG00000088386	solute carrier family 15 (oligopeptide transporter), member 1 [Source:HGNC Symbol;Acc:10920]	SLC15A1	protein_coding	YES
13	99433145	99433145	3.04277	2.63002	99445741	99738879	Downstream	ENSG00000088387	dedicator of cytokinesis 9 [Source:HGNC Symbol;Acc:14132]	DOCK9	protein_coding	YES
20	13456790	13456790	3.04111	2.62762	13694969	13765532	Downstream	ENSG00000089048	ESF1, nucleolar pre-rRNA processing protein, homolog (S. cerevisiae) [Source:HGNC Symbol;Acc:15898]	ESF1	protein_coding	YES
12	113693402	113693402	3.09057	2.69947	113736564	113797298	Downstream	ENSG00000089060	solute carrier family 8 (sodium/lithium/calcium exchanger), member B1 [Source:HGNC Symbol;Acc:26175]	SLC8B1	protein_coding	YES
12	113863514	113864616	3.05924	2.65513	113899839	113910085	Downstream	ENSG00000089116	LIM homeobox 5 [Source:HGNC Symbol;Acc:14216]	LHX5	protein_coding	YES
12	114726332	114726332	3.02431	2.60345	114791736	114846247	Downstream	ENSG00000089225	T-box 5 [Source:HGNC Symbol;Acc:11604]	TBX5	protein_coding	YES
1	27382662	27382662	3.08246	2.68762	27425306	27493472	Downstream	ENSG00000090020	solute carrier family 9, subfamily A (NHE1, cation proton antiporter 1), member 1 [Source:HGNC Symbol;Acc:11071]	SLC9A1	protein_coding	YES
16	70162033	70162033	3.04415	2.63201	70147529	70195203	Overlaps	ENSG00000090857	pyruvate dehydrogenase phosphatase regulatory subunit [Source:HGNC Symbol;Acc:30264]	PDPR	protein_coding	YES
5	145584091	145584091	3.06207	2.65795	145583113	145718814	Overlaps	ENSG00000091009	RNA binding motif protein 27 [Source:HGNC Symbol;Acc:29243]	RBM27	protein_coding	YES
15	42666384	42666384	3.1078	2.72472	42640301	42704516	Overlaps	ENSG00000092529	calpain 3, (p94) [Source:HGNC Symbol;Acc:1480]	CAPN3	protein_coding	YES
9	125102594	125102594	3.09061	2.69952	125132824	125157982	Downstream	ENSG00000095303	prostaglandin-endoperoxide synthase 1 (prostaglandin G/H synthase and cyclooxygenase) [Source:HGNC Symbol;Acc:9604]	PTGS1	protein_coding	YES
9	26915001	26915001	3.22946	2.90649	26947037	27062928	Downstream	ENSG00000096872	intraflagellar transport 74 homolog (Chlamydomonas) [Source:HGNC Symbol;Acc:21424]	IFT74	protein_coding	YES
10	27932073	27932073	3.17421	2.8232	27793197	27831143	Upstream	ENSG00000099246	RAB18, member RAS oncogene family [Source:HGNC Symbol;Acc:14244]	RAB18	protein_coding	YES
19	38823202	38823202	3.06828	2.66697	38826415	38861589	Downstream	ENSG00000099338	catsper channel auxiliary subunit gamma [Source:HGNC Symbol;Acc:25243]	CATSPERG	protein_coding	YES
22	38264090	38264090	3.03342	2.61655	38244875	38285414	Overlaps	ENSG00000100129	eukaryotic translation initiation factor 3, subunit L [Source:HGNC Symbol;Acc:18138]	EIF3L	protein_coding	YES
22	38299576	38299576	3.18917	2.84563	38301664	38338829	Downstream	ENSG00000100139	MICAL-like 1 [Source:HGNC Symbol;Acc:29804]	MICALL1	protein_coding	YES
22	41144629	41144629	3.01633	2.592	41165634	41215403	Downstream	ENSG00000100372	solute carrier family 25 (mitochondrial carrier; peroxisomal membrane protein, 34kDa), member 17 [Source:HGNC Symbol;Acc:10987]	SLC25A17	protein_coding	YES
14	80957559	80957559	3.11669	2.7378	80943330	81425861	Overlaps	ENSG00000100629	centrosomal protein 128kDa [Source:HGNC Symbol;Acc:20359]	CEP128	protein_coding	YES
14	70049366	70049366	3.18459	2.83876	70078313	70181859	Downstream	ENSG00000100647	KIAA0247 [Source:HGNC Symbol;Acc:19956]	KIAA0247	protein_coding	YES
20	42972638	42972638	3.11789	2.73957	42965626	42979875	Overlaps	ENSG00000101074	R3H domain containing-like [Source:HGNC Symbol;Acc:16249]	R3HDML	protein_coding	YES
20	43497853	43497853	3.76415	3.77699	43380449	43438979	Upstream	ENSG00000101098	regulating synaptic membrane exocytosis 4 [Source:HGNC Symbol;Acc:16183]	RIMS4	protein_coding	YES
20	60741632	60741632	3.00123	2.57042	60758085	60778624	Downstream	ENSG00000101181	mitochondrial ribosome-associated GTPase 2 [Source:HGNC Symbol;Acc:16239]	MTG2	protein_coding	YES
20	32491935	32491935	3.28003	2.98382	32399110	32442172	Upstream	ENSG00000101421	charged multivesicular body protein 4B [Source:HGNC Symbol;Acc:16171]	CHMP4B	protein_coding	YES
18	58612587	58612587	3.00554	2.57658	59000815	59223006	Downstream	ENSG00000101542	cadherin 20, type 2 [Source:HGNC Symbol;Acc:1760]	CDH20	protein_coding	YES
18	110506	110506	3.01366	2.58818	158383	214629	Downstream	ENSG00000101557	ubiquitin specific peptidase 14 (tRNA-guanine transglycosylase) [Source:HGNC Symbol;Acc:12612]	USP14	protein_coding	YES
18	2001138	2001138	3.00878	2.5812	2537524	2571508	Downstream	ENSG00000101574	methyltransferase like 4 [Source:HGNC Symbol;Acc:24726]	METTL4	protein_coding	YES
18	44129258	44129258	3.0505	2.64119	44259081	44339220	Downstream	ENSG00000101638	ST8 alpha-N-acetyl-neuraminide alpha-2,8-sialyltransferase 5 [Source:HGNC Symbol;Acc:17827]	ST8SIA5	protein_coding	YES
13	101887992	101887992	3.02376	2.60266	101706130	102068843	Overlaps	ENSG00000102452	sodium leak channel, non-selective [Source:HGNC Symbol;Acc:19082]	NALCN	protein_coding	YES
13	25111600	25111600	3.08957	2.69801	24995064	25086948	Upstream	ENSG00000102699	poly (ADP-ribose) polymerase family, member 4 [Source:HGNC Symbol;Acc:271]	PARP4	protein_coding	YES
16	48253134	48253134	3.01232	2.58627	48278207	48397033	Downstream	ENSG00000102910	lon peptidase 2, peroxisomal [Source:HGNC Symbol;Acc:20598]	LONP2	protein_coding	YES
16	12677711	12677711	3.12867	2.75548	12756919	12897874	Downstream	ENSG00000103381	calcineurin-like phosphoesterase domain containing 1 [Source:HGNC Symbol;Acc:25632]	CPPED1	protein_coding	YES
15	68812403	68812403	3.0012	2.57039	68871308	69020145	Downstream	ENSG00000103647	coronin, actin binding protein, 2B [Source:HGNC Symbol;Acc:2256]	CORO2B	protein_coding	YES
15	49936238	49936238	3.00259	2.57236	49913177	49937333	Overlaps	ENSG00000104047	DTW domain containing 1 [Source:HGNC Symbol;Acc:30926]	DTWD1	protein_coding	YES
15	29515658	29515658	3.02351	2.6023	29412457	29862927	Overlaps	ENSG00000104059	family with sequence similarity 189, member A1 [Source:HGNC Symbol;Acc:29075]	FAM189A1	protein_coding	YES
15	44823497	44823497	3.15043	2.78774	44829255	44855227	Downstream	ENSG00000104131	eukaryotic translation initiation factor 3, subunit J [Source:HGNC Symbol;Acc:3270]	EIF3J	protein_coding	YES
15	44868801	44868801	3.05314	2.64501	44854894	44955876	Overlaps	ENSG00000104133	spastic paraplegia 11 (autosomal recessive) [Source:HGNC Symbol;Acc:11226]	SPG11	protein_coding	YES
8	67671811	67671811	3.08122	2.6858	67624653	67774257	Overlaps	ENSG00000104205	serum/glucocorticoid regulated kinase family, member 3 [Source:HGNC Symbol;Acc:10812]	SGK3	protein_coding	YES
8	75112770	75112770	3.07141	2.67152	75146935	75233563	Downstream	ENSG00000104369	junctophilin 1 [Source:HGNC Symbol;Acc:14201]	JPH1	protein_coding	YES
8	79526456	79526456	3.15	2.78709	79578282	79632000	Downstream	ENSG00000104427	zinc finger, C2HC-type containing 1A [Source:HGNC Symbol;Acc:24277]	ZC2HC1A	protein_coding	YES
19	42889262	42889262	3.1025	2.71693	42891171	42894439	Downstream	ENSG00000105427	cornifelin [Source:HGNC Symbol;Acc:30183]	CNFN	protein_coding	YES
19	42889262	42889262	3.1025	2.71693	42829761	42882921	Upstream	ENSG00000105429	multiple EGF-like-domains 8 [Source:HGNC Symbol;Acc:3233]	MEGF8	protein_coding	YES
19	11448694	11448694	3.06929	2.66843	11453452	11457194	Downstream	ENSG00000105518	transmembrane protein 205 [Source:HGNC Symbol;Acc:29631]	TMEM205	protein_coding	YES
19	18091883	18091883	3.39552	3.16432	18111941	18124911	Downstream	ENSG00000105643	arrestin domain containing 2 [Source:HGNC Symbol;Acc:25225]	ARRDC2	protein_coding	YES
7	92316244	92316244	3.02644	2.60651	92234235	92465908	Overlaps	ENSG00000105810	cyclin-dependent kinase 6 [Source:HGNC Symbol;Acc:1777]	CDK6	protein_coding	YES
7	105898066	105898066	3.52986	3.38114	105888731	105926772	Overlaps	ENSG00000105835	nicotinamide phosphoribosyltransferase [Source:HGNC Symbol;Acc:30092]	NAMPT	protein_coding	YES
7	20402138	20402138	3.03626	2.62064	20370325	20455377	Overlaps	ENSG00000105855	integrin, beta 8 [Source:HGNC Symbol;Acc:6163]	ITGB8	protein_coding	YES
7	157228334	157228334	3.0573	2.65103	157128075	157210133	Upstream	ENSG00000105993	DnaJ (Hsp40) homolog, subfamily B, member 6 [Source:HGNC Symbol;Acc:14888]	DNAJB6	protein_coding	YES
7	123539809	123539809	3.2622	2.95644	123469037	123517532	Upstream	ENSG00000106302	hyaluronoglucosaminidase 4 [Source:HGNC Symbol;Acc:5323]	HYAL4	protein_coding	YES
7	123539809	123539809	3.2622	2.95644	123565286	123611468	Downstream	ENSG00000106304	sperm adhesion molecule 1 (PH-20 hyaluronidase, zona pellucida binding) [Source:HGNC Symbol;Acc:11217]	SPAM1	protein_coding	YES
7	149949500	149949500	3.00733	2.57913	149941005	150020814	Overlaps	ENSG00000106526	ARP3 actin-related protein 3 homolog C (yeast) [Source:HGNC Symbol;Acc:37282]	ACTR3C	protein_coding	YES
9	4468095	4468095	3.00486	2.5756	4490444	4587469	Downstream	ENSG00000106688	solute carrier family 1 (neuronal/epithelial high affinity glutamate transporter, system Xag), member 1 [Source:HGNC Symbol;Acc:10939]	SLC1A1	protein_coding	YES
9	39048840	39048840	3.01065	2.58387	39072764	39288312	Downstream	ENSG00000106714	contactin associated protein-like 3 [Source:HGNC Symbol;Acc:13834]	CNTNAP3	protein_coding	YES
9	100835486	100835486	3.24929	2.93669	100831557	100881494	Overlaps	ENSG00000106785	tripartite motif containing 14 [Source:HGNC Symbol;Acc:16283]	TRIM14	protein_coding	YES
9	100835486	100835486	3.24929	2.93669	100883257	100954922	Downstream	ENSG00000106789	coronin, actin binding protein, 2A [Source:HGNC Symbol;Acc:2255]	CORO2A	protein_coding	YES
9	23788680	23788680	3.19143	2.84903	23690102	23826335	Overlaps	ENSG00000107105	ELAV like neuron-specific RNA binding protein 2 [Source:HGNC Symbol;Acc:3313]	ELAVL2	protein_coding	YES
9	139869608	139869608	3.08779	2.69541	139871956	139879887	Downstream	ENSG00000107317	prostaglandin D2 synthase 21kDa (brain) [Source:HGNC Symbol;Acc:9592]	PTGDS	protein_coding	YES
10	117087160	117087207	3.19494	2.85437	116853124	117708503	Overlaps	ENSG00000107518	attractin-like 1 [Source:HGNC Symbol;Acc:29063]	ATRNL1	protein_coding	YES
10	74127853	74127853	3.04614	2.63488	74127098	74385899	Overlaps	ENSG00000107745	mitochondrial calcium uptake 1 [Source:HGNC Symbol;Acc:1530]	MICU1	protein_coding	YES
10	75215061	75215061	3.22711	2.90293	75196186	75255782	Overlaps	ENSG00000107758	protein phosphatase 3, catalytic subunit, beta isozyme [Source:HGNC Symbol;Acc:9315]	PPP3CB	protein_coding	YES
10	851378	851455	3.0469	2.63602	855484	977564	Downstream	ENSG00000107929	La ribonucleoprotein domain family, member 4B [Source:HGNC Symbol;Acc:28987]	LARP4B	protein_coding	YES
10	81138475	81138593	3.14751	2.7904	81107225	81115093	Upstream	ENSG00000108179	peptidylprolyl isomerase F [Source:HGNC Symbol;Acc:9259]	PPIF	protein_coding	YES
17	18589951	18589951	3.00964	2.58243	18601311	18639431	Downstream	ENSG00000108448	tripartite motif containing 16-like [Source:HGNC Symbol;Acc:32670]	TRIM16L	protein_coding	YES
17	76985744	76985744	3.43339	3.2247	76967320	76976191	Upstream	ENSG00000108679	lectin, galactoside-binding, soluble, 3 binding protein [Source:HGNC Symbol;Acc:6564]	LGALS3BP	protein_coding	YES
17	41857212	41857212	3.02938	2.61073	41843489	41856356	Upstream	ENSG00000108861	dual specificity phosphatase 3 [Source:HGNC Symbol;Acc:3069]	DUSP3	protein_coding	YES
4	46751283	46751283	3.00446	2.57503	46920917	46996424	Downstream	ENSG00000109158	gamma-aminobutyric acid (GABA) A receptor, alpha 4 [Source:HGNC Symbol;Acc:4078]	GABRA4	protein_coding	YES
4	49604954	49604954	3.54783	3.4107	52709166	52783003	Downstream	ENSG00000109184	DCN1, defective in cullin neddylation 1, domain containing 4 [Source:HGNC Symbol;Acc:28998]	DCUN1D4	protein_coding	YES
4	142797141	142797141	3.01687	2.59278	142944313	143768585	Downstream	ENSG00000109452	inositol polyphosphate-4-phosphatase, type II, 105kDa [Source:HGNC Symbol;Acc:6075]	INPP4B	protein_coding	YES
4	166148938	166149237	3.22671	2.90473	166128770	166244308	Overlaps	ENSG00000109466	kelch-like family member 2 [Source:HGNC Symbol;Acc:6353]	KLHL2	protein_coding	YES
4	190833527	190833527	3.13075	2.75856	190861943	190884359	Downstream	ENSG00000109536	FSHD region gene 1 [Source:HGNC Symbol;Acc:3954]	FRG1	protein_coding	YES
4	13376181	13376181	3.01256	2.58661	13542454	13546674	Downstream	ENSG00000109705	NK3 homeobox 2 [Source:HGNC Symbol;Acc:951]	NKX3-2	protein_coding	YES
4	3361148	3361148	3.21751	2.88837	3443614	3451211	Downstream	ENSG00000109758	HGF activator [Source:HGNC Symbol;Acc:4894]	HGFAC	protein_coding	YES
11	120950632	120950632	3.01117	2.58463	120971882	121062202	Downstream	ENSG00000109927	tectorin alpha [Source:HGNC Symbol;Acc:11720]	TECTA	protein_coding	YES
11	68628369	68628369	3.12836	2.75502	68522088	68611878	Upstream	ENSG00000110090	carnitine palmitoyltransferase 1A (liver) [Source:HGNC Symbol;Acc:2328]	CPT1A	protein_coding	YES
11	89916562	89916562	3.12152	2.74492	89934328	89956532	Downstream	ENSG00000110172	cysteine and histidine-rich domain (CHORD) containing 1 [Source:HGNC Symbol;Acc:14525]	CHORDC1	protein_coding	YES
11	14967610	14967610	3.03386	2.61718	14988214	14993900	Downstream	ENSG00000110680	calcitonin-related polypeptide alpha [Source:HGNC Symbol;Acc:1437]	CALCA	protein_coding	YES
12	4618801	4618801	3.25085	2.93908	4647950	4669214	Downstream	ENSG00000111247	RAD51 associated protein 1 [Source:HGNC Symbol;Acc:16956]	RAD51AP1	protein_coding	YES
12	111493457	111493457	3.16638	2.81149	111471828	111788358	Overlaps	ENSG00000111249	cut-like homeobox 2 [Source:HGNC Symbol;Acc:19347]	CUX2	protein_coding	YES
12	6848404	6848404	3.05864	2.65298	6832907	6841041	Upstream	ENSG00000111652	COP9 signalosome subunit 7A [Source:HGNC Symbol;Acc:16758]	COPS7A	protein_coding	YES
12	20945592	20945592	3.01261	2.58668	20963636	21243040	Downstream	ENSG00000111700	solute carrier organic anion transporter family, member 1B3 [Source:HGNC Symbol;Acc:10961]	SLCO1B3	protein_coding	YES
12	8768786	8768786	3.00349	2.57364	8754762	8765467	Upstream	ENSG00000111732	activation-induced cytidine deaminase [Source:HGNC Symbol;Acc:13203]	AICDA	protein_coding	YES
6	154269402	154269402	3.01669	2.59252	154331631	154568001	Downstream	ENSG00000112038	opioid receptor, mu 1 [Source:HGNC Symbol;Acc:8156]	OPRM1	protein_coding	YES
6	36532737	36532737	3.03993	2.62592	36562145	36573377	Downstream	ENSG00000112081	serine/arginine-rich splicing factor 3 [Source:HGNC Symbol;Acc:10785]	SRSF3	protein_coding	YES
6	56961043	56961043	3.00646	2.57789	56951642	57035105	Overlaps	ENSG00000112200	zinc finger protein 451 [Source:HGNC Symbol;Acc:21091]	ZNF451	protein_coding	YES
6	62773255	62773442	3.14435	2.78461	62389865	62996132	Overlaps	ENSG00000112232	KH domain containing, RNA binding, signal transduction associated 2 [Source:HGNC Symbol;Acc:18114]	KHDRBS2	protein_coding	YES
6	100835660	100835660	3.00952	2.58227	100832891	100912805	Overlaps	ENSG00000112246	single-minded family bHLH transcription factor 1 [Source:HGNC Symbol;Acc:10882]	SIM1	protein_coding	YES
6	167481996	167481996	3.03922	2.6249	167525295	167553184	Downstream	ENSG00000112486	chemokine (C-C motif) receptor 6 [Source:HGNC Symbol;Acc:1607]	CCR6	protein_coding	YES
6	360904	360904	3.11902	2.74123	291630	351355	Upstream	ENSG00000112679	dual specificity phosphatase 22 [Source:HGNC Symbol;Acc:16077]	DUSP22	protein_coding	YES
6	449737	449737	3.27683	2.97889	485133	693117	Downstream	ENSG00000112685	exocyst complex component 2 [Source:HGNC Symbol;Acc:24968]	EXOC2	protein_coding	YES
5	159444220	159444220	3.00159	2.57094	159436120	159492550	Overlaps	ENSG00000113312	tetratricopeptide repeat domain 1 [Source:HGNC Symbol;Acc:12391]	TTC1	protein_coding	YES
5	58267976	58267976	3.08222	2.68727	58264865	59817947	Overlaps	ENSG00000113448	phosphodiesterase 4D, cAMP-specific [Source:HGNC Symbol;Acc:8783]	PDE4D	protein_coding	YES
5	133460115	133460115	3.0043	2.5748	133484633	133512729	Downstream	ENSG00000113558	S-phase kinase-associated protein 1 [Source:HGNC Symbol;Acc:10899]	SKP1	protein_coding	YES
5	133504875	133504875	3.15104	2.78863	133530025	133561833	Downstream	ENSG00000113575	protein phosphatase 2, catalytic subunit, alpha isozyme [Source:HGNC Symbol;Acc:9299]	PPP2CA	protein_coding	YES
3	184898291	184898291	3.01592	2.59142	184908412	184999778	Downstream	ENSG00000113790	enoyl-CoA, hydratase/3-hydroxyacyl CoA dehydrogenase [Source:HGNC Symbol;Acc:3247]	EHHADH	protein_coding	YES
3	169558025	169558025	3.19286	2.85118	169556967	169587718	Overlaps	ENSG00000114248	leucine rich repeat containing 31 [Source:HGNC Symbol;Acc:26261]	LRRC31	protein_coding	YES
3	194949010	194949010	3.22988	2.90714	194995465	195163807	Downstream	ENSG00000114331	ArfGAP with coiled-coil, ankyrin repeat and PH domains 2 [Source:HGNC Symbol;Acc:16469]	ACAP2	protein_coding	YES
3	100401799	100401799	3.00083	2.56985	100428205	100467810	Downstream	ENSG00000114354	TRK-fused gene [Source:HGNC Symbol;Acc:11758]	TFG	protein_coding	YES
3	180591749	180591749	3.11942	2.74182	180585929	180700541	Overlaps	ENSG00000114416	fragile X mental retardation, autosomal homolog 1 [Source:HGNC Symbol;Acc:4023]	FXR1	protein_coding	YES
3	145954252	145954252	3.00291	2.57282	145910126	145968966	Overlaps	ENSG00000114698	phospholipid scramblase 4 [Source:HGNC Symbol;Acc:16497]	PLSCR4	protein_coding	YES
3	52020063	52020411	3.04967	2.64065	52009066	52023199	Overlaps	ENSG00000114786	ABHD14A-ACY1 readthrough (NMD candidate) [Source:HGNC Symbol;Acc:38856]	ABHD14A-ACY1	protein_coding	YES
2	114460015	114460015	3.18878	2.84505	114462588	114514400	Downstream	ENSG00000115084	solute carrier family 35, member F5 [Source:HGNC Symbol;Acc:23617]	SLC35F5	protein_coding	YES
2	163172304	163172304	3.00283	2.57271	163123589	163175213	Overlaps	ENSG00000115267	interferon induced with helicase C domain 1 [Source:HGNC Symbol;Acc:18873]	IFIH1	protein_coding	YES
2	163172304	163172304	3.00283	2.57271	163175350	163228105	Downstream	ENSG00000115271	grancalcin, EF-hand calcium binding protein [Source:HGNC Symbol;Acc:15990]	GCA	protein_coding	YES
2	135755017	135755017	3.37349	3.12947	135809835	135933964	Downstream	ENSG00000115839	RAB3 GTPase activating protein subunit 1 (catalytic) [Source:HGNC Symbol;Acc:17063]	RAB3GAP1	protein_coding	YES
2	175934881	175934881	3.0153	2.59053	175936978	176033110	Downstream	ENSG00000115966	activating transcription factor 2 [Source:HGNC Symbol;Acc:784]	ATF2	protein_coding	YES
2	73034553	73034553	3.07716	2.67988	73114489	73119287	Downstream	ENSG00000116096	sepiapterin reductase (7,8-dihydrobiopterin:NADP+ oxidoreductase) [Source:HGNC Symbol;Acc:11257]	SPR	protein_coding	YES
2	206086475	206086475	3.0144	2.58924	205410516	206484886	Overlaps	ENSG00000116117	par-3 family cell polarity regulator beta [Source:HGNC Symbol;Acc:14446]	PARD3B	protein_coding	YES
1	176365338	176365338	3.00148	2.57078	176432307	176814735	Downstream	ENSG00000116183	pappalysin 2 [Source:HGNC Symbol;Acc:14615]	PAPPA2	protein_coding	YES
1	11124632	11124753	3.10485	2.72039	11114641	11120081	Upstream	ENSG00000116649	spermidine synthase [Source:HGNC Symbol;Acc:11296]	SRM	protein_coding	YES
1	14425997	14425997	3.02089	2.59855	14026693	14151574	Upstream	ENSG00000116731	PR domain containing 2, with ZNF domain [Source:HGNC Symbol;Acc:9347]	PRDM2	protein_coding	YES
1	196720886	196720886	3.01735	2.59347	196743925	196763203	Downstream	ENSG00000116785	complement factor H-related 3 [Source:HGNC Symbol;Acc:16980]	CFHR3	protein_coding	YES
1	160665936	160665959	3.09792	2.71364	160648536	160681641	Overlaps	ENSG00000117091	CD48 molecule [Source:HGNC Symbol;Acc:1683]	CD48	protein_coding	YES
1	202686771	202686771	3.02972	2.61122	202696526	202778598	Downstream	ENSG00000117139	lysine (K)-specific demethylase 5B [Source:HGNC Symbol;Acc:18039]	KDM5B	protein_coding	YES
1	18091064	18091064	3.1502	2.78739	18081808	18153558	Overlaps	ENSG00000117148	actin-like 8 [Source:HGNC Symbol;Acc:24018]	ACTL8	protein_coding	YES
1	150331593	150331866	3.23601	2.91647	150293925	150325671	Upstream	ENSG00000117360	pre-mRNA processing factor 3 [Source:HGNC Symbol;Acc:17348]	PRPF3	protein_coding	YES
15	81281566	81281566	3.10494	2.72052	81239667	81282219	Overlaps	ENSG00000117899	mesoderm development candidate 2 [Source:HGNC Symbol;Acc:13520]	MESDC2	protein_coding	YES
11	118548838	118548838	3.0037	2.57395	118528026	118550399	Overlaps	ENSG00000118094	trehalase (brush-border membrane glycoprotein) [Source:HGNC Symbol;Acc:12266]	TREH	protein_coding	YES
11	118425419	118425419	3.09201	2.70158	118415243	118443685	Overlaps	ENSG00000118096	intraflagellar transport 46 homolog (Chlamydomonas) [Source:HGNC Symbol;Acc:26146]	IFT46	protein_coding	YES
6	83099624	83099624	3.12932	2.75644	83602117	83775560	Downstream	ENSG00000118420	ubiquitin protein ligase E3D [Source:HGNC Symbol;Acc:21381]	UBE3D	protein_coding	YES
4	89074660	89074660	3.61082	3.51538	89011416	89152474	Overlaps	ENSG00000118777	ATP-binding cassette, sub-family G (WHITE), member 2 [Source:HGNC Symbol;Acc:74]	ABCG2	protein_coding	YES
9	74851035	74851035	3.07474	2.67637	74729511	74872109	Overlaps	ENSG00000119125	guanine deaminase [Source:HGNC Symbol;Acc:4212]	GDA	protein_coding	YES
2	23896434	23896434	3.03961	2.62546	23971534	24149984	Downstream	ENSG00000119778	ATPase family, AAA domain containing 2B [Source:HGNC Symbol;Acc:29230]	ATAD2B	protein_coding	YES
6	74326305	74326305	3.02742	2.60792	74303102	74363878	Overlaps	ENSG00000119899	solute carrier family 17 (acidic sugar transporter), member 5 [Source:HGNC Symbol;Acc:10933]	SLC17A5	protein_coding	YES
17	62984671	62984671	3.08957	2.69801	63006833	63052957	Downstream	ENSG00000120063	guanine nucleotide binding protein (G protein), alpha 13 [Source:HGNC Symbol;Acc:4381]	GNA13	protein_coding	YES
9	26819941	26819941	3.02335	2.60207	26840683	26892802	Downstream	ENSG00000120159	caspase activity and apoptosis inhibitor 1 [Source:HGNC Symbol;Acc:25834]	CAAP1	protein_coding	YES
5	141181697	141181697	3.11679	2.73795	141032968	141061788	Upstream	ENSG00000120318	ArfGAP with RhoGAP domain, ankyrin repeat and PH domain 3 [Source:HGNC Symbol;Acc:24097]	ARAP3	protein_coding	YES
13	36451010	36451010	3.02654	2.60665	36742345	36871979	Downstream	ENSG00000120669	spermatogenesis and oogenesis specific basic helix-loop-helix 2 [Source:HGNC Symbol;Acc:26026]	SOHLH2	protein_coding	YES
13	43598566	43598575	3.1578	2.7987	43597339	43683045	Overlaps	ENSG00000120675	DnaJ (Hsp40) homolog, subfamily C, member 15 [Source:HGNC Symbol;Acc:20325]	DNAJC15	protein_coding	YES
8	67961665	67961665	3.29014	2.9994	67955314	67996018	Overlaps	ENSG00000121022	COP9 signalosome subunit 5 [Source:HGNC Symbol;Acc:2240]	COPS5	protein_coding	YES
16	48253134	48253134	3.01232	2.58627	48200821	48281479	Overlaps	ENSG00000121270	ATP-binding cassette, sub-family C (CFTR/MRP), member 11 [Source:HGNC Symbol;Acc:14639]	ABCC11	protein_coding	YES
1	32455252	32455252	3.22179	2.89485	32479430	32526451	Downstream	ENSG00000121774	KH domain containing, RNA binding, signal transduction associated 1 [Source:HGNC Symbol;Acc:18116]	KHDRBS1	protein_coding	YES
16	22983440	22983440	3.01578	2.59122	22825498	22927659	Upstream	ENSG00000122254	heparan sulfate (glucosamine) 3-O-sulfotransferase 2 [Source:HGNC Symbol;Acc:5195]	HS3ST2	protein_coding	YES
7	8929870	8929870	3.00243	2.57214	8473585	8792593	Upstream	ENSG00000122584	neurexophilin 1 [Source:HGNC Symbol;Acc:20693]	NXPH1	protein_coding	YES
10	60286071	60286071	3.01994	2.59718	60272900	60591195	Overlaps	ENSG00000122870	bicaudal C homolog 1 (Drosophila) [Source:HGNC Symbol;Acc:19351]	BICC1	protein_coding	YES
10	70252710	70252710	3.00836	2.58061	70237756	70287231	Overlaps	ENSG00000122912	solute carrier family 25 (mitochondrial carrier; Graves disease autoantigen), member 16 [Source:HGNC Symbol;Acc:10986]	SLC25A16	protein_coding	YES
10	57862738	57862738	3.02651	2.60661	58116989	58121036	Downstream	ENSG00000122952	ZW10 interacting kinetochore protein [Source:HGNC Symbol;Acc:13195]	ZWINT	protein_coding	YES
12	28233890	28233890	3.0014	2.57066	28286182	28732883	Downstream	ENSG00000123106	coiled-coil domain containing 91 [Source:HGNC Symbol;Acc:24855]	CCDC91	protein_coding	YES
12	55484567	55484567	3.03202	2.61453	55413729	55423798	Upstream	ENSG00000123307	neuronal differentiation 4 [Source:HGNC Symbol;Acc:13802]	NEUROD4	protein_coding	YES
20	43822962	43822962	3.04291	2.63023	43803517	43805185	Upstream	ENSG00000124102	peptidase inhibitor 3, skin-derived [Source:HGNC Symbol;Acc:8947]	PI3	protein_coding	YES
20	43893198	43893198	3.02058	2.5981	43880880	43883205	Upstream	ENSG00000124107	secretory leukocyte peptidase inhibitor [Source:HGNC Symbol;Acc:11092]	SLPI	protein_coding	YES
20	43839761	43839761	3.01917	2.59608	43849941	43853099	Downstream	ENSG00000124157	semenogelin II [Source:HGNC Symbol;Acc:10743]	SEMG2	protein_coding	YES
20	43893198	43893198	3.02058	2.5981	43922085	43937169	Downstream	ENSG00000124159	matrilin 4 [Source:HGNC Symbol;Acc:6910]	MATN4	protein_coding	YES
20	42892151	42892151	3.00903	2.58156	42875887	42909013	Overlaps	ENSG00000124194	ganglioside induced differentiation associated protein 1-like 1 [Source:HGNC Symbol;Acc:4213]	GDAP1L1	protein_coding	YES
20	47415898	47415898	3.00622	2.57755	47538427	47653230	Downstream	ENSG00000124198	ADP-ribosylation factor guanine nucleotide-exchange factor 2 (brefeldin A-inhibited) [Source:HGNC Symbol;Acc:15853]	ARFGEF2	protein_coding	YES
20	43839761	43839761	3.01917	2.59608	43835638	43838413	Upstream	ENSG00000124233	semenogelin I [Source:HGNC Symbol;Acc:10742]	SEMG1	protein_coding	YES
19	43268469	43268489	3.01559	2.59094	43256838	43359843	Overlaps	ENSG00000124467	pregnancy specific beta-1-glycoprotein 8 [Source:HGNC Symbol;Acc:9525]	PSG8	protein_coding	YES
6	40829801	40829801	3.10202	2.71623	40994772	41006928	Downstream	ENSG00000124602	unc-5 homolog C (C. elegans)-like [Source:HGNC Symbol;Acc:21203]	UNC5CL	protein_coding	YES
6	7442611	7442625	3.06311	2.65946	7389729	7418270	Upstream	ENSG00000124784	RIO kinase 1 [Source:HGNC Symbol;Acc:18656]	RIOK1	protein_coding	YES
2	88012220	88012220	3.1274	2.7536	88047606	88058312	Downstream	ENSG00000125551	plasminogen-like B2 [Source:HGNC Symbol;Acc:9073]	PLGLB2	protein_coding	YES
17	37573065	37573065	3.19674	2.85702	37560538	37607539	Overlaps	ENSG00000125686	mediator complex subunit 1 [Source:HGNC Symbol;Acc:9234]	MED1	protein_coding	YES
20	21676670	21676670	3.01146	2.58503	21686297	21696620	Downstream	ENSG00000125813	paired box 1 [Source:HGNC Symbol;Acc:8615]	PAX1	protein_coding	YES
20	358147	358147	3.23667	2.91745	327426	340304	Upstream	ENSG00000125841	neurensin 2 [Source:HGNC Symbol;Acc:16229]	NRSN2	protein_coding	YES
20	3508480	3508480	3.05082	2.64166	3639939	3644046	Downstream	ENSG00000125861	GDNF family receptor alpha 4 [Source:HGNC Symbol;Acc:13821]	GFRA4	protein_coding	YES
20	10375378	10375396	3.14161	2.77476	10381657	10414870	Downstream	ENSG00000125863	McKusick-Kaufman syndrome [Source:HGNC Symbol;Acc:7108]	MKKS	protein_coding	YES
20	34285442	34285442	3.41653	3.19774	34287194	34288906	Downstream	ENSG00000125995	reactive oxygen species modulator 1 [Source:HGNC Symbol;Acc:16185]	ROMO1	protein_coding	YES
19	36437398	36437398	3.00836	2.58061	36426260	36436669	Upstream	ENSG00000126243	leucine rich repeat and fibronectin type III domain containing 3 [Source:HGNC Symbol;Acc:28370]	LRFN3	protein_coding	YES
19	36394272	36394678	3.19232	2.85118	36393382	36395279	Overlaps	ENSG00000126264	hematopoietic cell signal transducer [Source:HGNC Symbol;Acc:16977]	HCST	protein_coding	YES
9	95807778	95807778	3.03013	2.61181	95709733	95798518	Upstream	ENSG00000127084	FYVE, RhoGEF and PH domain containing 3 [Source:HGNC Symbol;Acc:16027]	FGD3	protein_coding	YES
5	85891045	85891045	3.04083	2.62723	85913721	85916779	Downstream	ENSG00000127184	cytochrome c oxidase subunit VIIc [Source:HGNC Symbol;Acc:2292]	COX7C	protein_coding	YES
7	149949500	149949500	3.00733	2.57913	150019728	150035239	Downstream	ENSG00000127399	leucine rich repeat containing 61 [Source:HGNC Symbol;Acc:21704]	LRRC61	protein_coding	YES
7	92167467	92167577	3.0249	2.60432	92158087	92167319	Upstream	ENSG00000127993	RNA binding motif protein 48 [Source:HGNC Symbol;Acc:21785]	RBM48	protein_coding	YES
22	41144629	41144629	3.01633	2.592	41074754	41078818	Upstream	ENSG00000128285	melanin-concentrating hormone receptor 1 [Source:HGNC Symbol;Acc:4479]	MCHR1	protein_coding	YES
22	38342260	38342260	3.05369	2.6458	38339528	38349676	Overlaps	ENSG00000128346	chromosome 22 open reading frame 23 [Source:HGNC Symbol;Acc:18589]	C22orf23	protein_coding	YES
7	113925004	113925004	3.04019	2.62629	113726382	114333827	Overlaps	ENSG00000128573	forkhead box P2 [Source:HGNC Symbol;Acc:13875]	FOXP2	protein_coding	YES
15	28248980	28248980	3.00858	2.58091	28356186	28567298	Downstream	ENSG00000128731	HECT and RLD domain containing E3 ubiquitin protein ligase 2 [Source:HGNC Symbol;Acc:4868]	HERC2	protein_coding	YES
15	74248360	74248388	3.07745	2.6805	74218330	74244478	Upstream	ENSG00000129038	lysyl oxidase-like 1 [Source:HGNC Symbol;Acc:6665]	LOXL1	protein_coding	YES
14	34366670	34366670	3.12642	2.75216	34393437	34931980	Downstream	ENSG00000129521	egl-9 family hypoxia-inducible factor 3 [Source:HGNC Symbol;Acc:14661]	EGLN3	protein_coding	YES
19	11626139	11626139	3.3579	3.10492	11616731	11639989	Overlaps	ENSG00000130159	ECSIT signalling integrator [Source:HGNC Symbol;Acc:29548]	ECSIT	protein_coding	YES
7	153454731	153454731	3.03783	2.62289	153584182	154685995	Downstream	ENSG00000130226	dipeptidyl-peptidase 6 [Source:HGNC Symbol;Acc:3010]	DPP6	protein_coding	YES
6	158771359	158771359	3.35048	3.09327	158733692	158932860	Overlaps	ENSG00000130338	tubby like protein 4 [Source:HGNC Symbol;Acc:15530]	TULP4	protein_coding	YES
6	159407208	159407208	3.02941	2.61078	159393903	159421219	Overlaps	ENSG00000130363	radial spoke 3 homolog (Chlamydomonas) [Source:HGNC Symbol;Acc:21054]	RSPH3	protein_coding	YES
19	49681418	49681418	3.03599	2.62025	49660998	49715093	Overlaps	ENSG00000130529	transient receptor potential cation channel, subfamily M, member 4 [Source:HGNC Symbol;Acc:17993]	TRPM4	protein_coding	YES
9	134174807	134174807	3.13116	2.75916	134269480	134375584	Downstream	ENSG00000130723	proline-rich coiled-coil 2B [Source:HGNC Symbol;Acc:28121]	PRRC2B	protein_coding	YES
9	98959225	98959226	3.06824	2.66691	98997588	99064434	Downstream	ENSG00000130948	hydroxysteroid (17-beta) dehydrogenase 3 [Source:HGNC Symbol;Acc:5212]	HSD17B3	protein_coding	YES
19	8104684	8104684	3.03529	2.61924	8117651	8127534	Downstream	ENSG00000131142	chemokine (C-C motif) ligand 25 [Source:HGNC Symbol;Acc:10624]	CCL25	protein_coding	YES
1	40472694	40472694	3.17293	2.82129	40505905	40538321	Downstream	ENSG00000131236	CAP, adenylate cyclase-associated protein 1 (yeast) [Source:HGNC Symbol;Acc:20040]	CAP1	protein_coding	YES
15	101762097	101762097	3.00343	2.57357	101811022	101817705	Downstream	ENSG00000131871	VCP-interacting membrane protein [Source:HGNC Symbol;Acc:30396]	VIMP	protein_coding	YES
15	101762097	101762097	3.00343	2.57357	101715928	101792137	Overlaps	ENSG00000131873	chondroitin sulfate synthase 1 [Source:HGNC Symbol;Acc:17198]	CHSY1	protein_coding	YES
1	27268737	27268737	3.16149	2.80419	27237980	27240457	Upstream	ENSG00000131910	nuclear receptor subfamily 0, group B, member 2 [Source:HGNC Symbol;Acc:7961]	NR0B2	protein_coding	YES
14	51361850	51361850	3.07134	2.67141	51338878	51371688	Overlaps	ENSG00000131969	abhydrolase domain containing 12B [Source:HGNC Symbol;Acc:19837]	ABHD12B	protein_coding	YES
3	13390468	13390541	3.24021	2.92506	13357737	13461809	Overlaps	ENSG00000132182	nucleoporin 210kDa [Source:HGNC Symbol;Acc:30052]	NUP210	protein_coding	YES
8	132911295	132911295	3.12697	2.75297	132916335	133025889	Downstream	ENSG00000132294	EFR3 homolog A (S. cerevisiae) [Source:HGNC Symbol;Acc:28970]	EFR3A	protein_coding	YES
2	237155882	237155882	3.0263	2.6063	237232794	237416185	Downstream	ENSG00000132321	IQ motif containing with AAA domain 1 [Source:HGNC Symbol;Acc:26195]	IQCA1	protein_coding	YES
17	7004579	7004579	3.34296	3.0815	6977856	6983626	Upstream	ENSG00000132514	C-type lectin domain family 10, member A [Source:HGNC Symbol;Acc:16916]	CLEC10A	protein_coding	YES
20	19935365	19935365	3.00207	2.57162	19867165	19983101	Overlaps	ENSG00000132669	Ras and Rab interactor 2 [Source:HGNC Symbol;Acc:18750]	RIN2	protein_coding	YES
20	44503099	44503099	3.04907	2.63911	44486256	44507761	Overlaps	ENSG00000132801	zinc finger, SWIM-type containing 3 [Source:HGNC Symbol;Acc:16157]	ZSWIM3	protein_coding	YES
18	42880402	42880402	3.02833	2.60922	42792960	43263072	Overlaps	ENSG00000132874	solute carrier family 14 (urea transporter), member 2 [Source:HGNC Symbol;Acc:10919]	SLC14A2	protein_coding	YES
5	151737705	151737852	3.26074	2.95424	151771093	151812929	Downstream	ENSG00000132911	neuromedin U receptor 2 [Source:HGNC Symbol;Acc:16454]	NMUR2	protein_coding	YES
13	36451010	36451010	3.02654	2.60665	36345478	36705443	Overlaps	ENSG00000133083	doublecortin-like kinase 1 [Source:HGNC Symbol;Acc:2700]	DCLK1	protein_coding	YES
4	641741	641741	3.0412	2.62775	619373	664571	Overlaps	ENSG00000133256	phosphodiesterase 6B, cGMP-specific, rod, beta [Source:HGNC Symbol;Acc:8786]	PDE6B	protein_coding	YES
12	86307242	86307242	3.03735	2.6222	86268073	86276770	Upstream	ENSG00000133636	neurotensin [Source:HGNC Symbol;Acc:8038]	NTS	protein_coding	YES
5	145494389	145494389	3.17527	2.82478	145492601	145562223	Overlaps	ENSG00000133706	leucyl-tRNA synthetase [Source:HGNC Symbol;Acc:6512]	LARS	protein_coding	YES
12	82561833	82561887	3.2841	2.9912	82617460	82752584	Downstream	ENSG00000133773	coiled-coil domain containing 59 [Source:HGNC Symbol;Acc:25005]	CCDC59	protein_coding	YES
8	24234058	24234058	3.05419	2.64652	24241798	24263526	Downstream	ENSG00000134028	ADAM-like, decysin 1 [Source:HGNC Symbol;Acc:16299]	ADAMDEC1	protein_coding	YES
3	1400341	1400341	3.10106	2.71482	1134260	1445901	Overlaps	ENSG00000134115	contactin 6 [Source:HGNC Symbol;Acc:2176]	CNTN6	protein_coding	YES
11	26231969	26231969	3.05574	2.64877	26210829	26684835	Overlaps	ENSG00000134343	anoctamin 3 [Source:HGNC Symbol;Acc:14004]	ANO3	protein_coding	YES
16	18651083	18651370	3.23722	2.92661	18792617	18801705	Downstream	ENSG00000134419	ribosomal protein S15a [Source:HGNC Symbol;Acc:10389]	RPS15A	protein_coding	YES
18	59716755	59716755	3.31234	3.03376	59854491	59974355	Downstream	ENSG00000134444	KIAA1468 [Source:HGNC Symbol;Acc:29289]	KIAA1468	protein_coding	YES
18	34204260	34204260	3.06817	2.6668	33877677	34360018	Overlaps	ENSG00000134775	formin homology 2 domain containing 3 [Source:HGNC Symbol;Acc:26178]	FHOD3	protein_coding	YES
11	59620206	59620206	3.09676	2.70853	59596741	59612974	Upstream	ENSG00000134812	gastric intrinsic factor (vitamin B synthesis) [Source:HGNC Symbol;Acc:4268]	GIF	protein_coding	YES
4	55190442	55190442	3.12268	2.74663	55095264	55164414	Upstream	ENSG00000134853	platelet-derived growth factor receptor, alpha polypeptide [Source:HGNC Symbol;Acc:8803]	PDGFRA	protein_coding	YES
12	113852287	113852287	3.00553	2.57656	113830250	113864106	Overlaps	ENSG00000135094	serine dehydratase [Source:HGNC Symbol;Acc:10691]	SDS	protein_coding	YES
6	84775483	84775483	3.2013	2.86388	84833960	84937353	Downstream	ENSG00000135315	KIAA1009 [Source:HGNC Symbol;Acc:21107]	KIAA1009	protein_coding	YES
6	94541883	94541883	3.07022	2.66979	93949738	94129265	Upstream	ENSG00000135333	EPH receptor A7 [Source:HGNC Symbol;Acc:3390]	EPHA7	protein_coding	YES
11	33979830	33979830	3.24861	2.93566	34073230	34122703	Downstream	ENSG00000135387	cell cycle associated protein 1 [Source:HGNC Symbol;Acc:6743]	CAPRIN1	protein_coding	YES
1	183082067	183082067	3.00154	2.57087	182992595	183114727	Overlaps	ENSG00000135862	laminin, gamma 1 (formerly LAMB2) [Source:HGNC Symbol;Acc:6492]	LAMC1	protein_coding	YES
12	100676339	100676960	3.07461	2.67751	100660918	100735502	Overlaps	ENSG00000136021	SCY1-like 2 (S. cerevisiae) [Source:HGNC Symbol;Acc:19286]	SCYL2	protein_coding	YES
3	38044969	38044969	3.01803	2.59444	38029550	38048679	Overlaps	ENSG00000136059	villin-like [Source:HGNC Symbol;Acc:30906]	VILL	protein_coding	YES
13	52700470	52700470	3.00611	2.57738	52706775	52733996	Downstream	ENSG00000136098	NIMA-related kinase 3 [Source:HGNC Symbol;Acc:7746]	NEK3	protein_coding	YES
13	52976300	52976300	3.0527	2.64437	52986737	53024763	Downstream	ENSG00000136100	vacuolar protein sorting 36 homolog (S. cerevisiae) [Source:HGNC Symbol;Acc:20312]	VPS36	protein_coding	YES
13	53054868	53054868	3.06863	2.66748	53029564	53050763	Upstream	ENSG00000136108	cytoskeleton associated protein 2 [Source:HGNC Symbol;Acc:1990]	CKAP2	protein_coding	YES
13	52949471	52949471	3.12618	2.7518	52951305	52980629	Downstream	ENSG00000136114	thrombospondin, type I, domain containing 1 [Source:HGNC Symbol;Acc:17754]	THSD1	protein_coding	YES
13	80797107	80797107	3.13775	2.76892	80910111	80915086	Downstream	ENSG00000136158	sprouty homolog 2 (Drosophila) [Source:HGNC Symbol;Acc:11270]	SPRY2	protein_coding	YES
7	47660820	47661360	3.11425	2.73436	47314752	47622156	Upstream	ENSG00000136205	tensin 3 [Source:HGNC Symbol;Acc:21616]	TNS3	protein_coding	YES
9	129659352	129659352	3.00128	2.57049	129677053	129985445	Downstream	ENSG00000136828	Ral GEF with PH domain and SH3 binding motif 1 [Source:HGNC Symbol;Acc:16851]	RALGPS1	protein_coding	YES
9	115852268	115852268	3.15535	2.79506	115800660	115819039	Upstream	ENSG00000136866	ZFP37 zinc finger protein [Source:HGNC Symbol;Acc:12863]	ZFP37	protein_coding	YES
9	132629832	132629832	3.03516	2.61904	132596977	132644107	Overlaps	ENSG00000136878	ubiquitin specific peptidase 20 [Source:HGNC Symbol;Acc:12619]	USP20	protein_coding	YES
9	117341425	117341425	3.0317	2.61407	117350026	117360653	Downstream	ENSG00000136888	ATPase, H+ transporting, lysosomal 13kDa, V1 subunit G1 [Source:HGNC Symbol;Acc:864]	ATP6V1G1	protein_coding	YES
9	100615949	100615949	3.0459	2.63455	100666771	100684852	Downstream	ENSG00000136932	chromosome 9 open reading frame 156 [Source:HGNC Symbol;Acc:30967]	C9orf156	protein_coding	YES
9	26915001	26915001	3.22946	2.90649	26904081	26947461	Overlaps	ENSG00000137055	phospholipase A2-activating protein [Source:HGNC Symbol;Acc:9043]	PLAA	protein_coding	YES
6	17833398	17833398	3.03126	2.61343	17759414	17987854	Overlaps	ENSG00000137177	kinesin family member 13A [Source:HGNC Symbol;Acc:14566]	KIF13A	protein_coding	YES
6	360904	360904	3.11902	2.74123	391739	411447	Downstream	ENSG00000137265	interferon regulatory factor 4 [Source:HGNC Symbol;Acc:6119]	IRF4	protein_coding	YES
4	147850289	147850289	3.04169	2.62846	147627790	147867034	Overlaps	ENSG00000137473	tetratricopeptide repeat domain 29 [Source:HGNC Symbol;Acc:29936]	TTC29	protein_coding	YES
4	169175886	169175886	3.01473	2.58972	169137444	169239958	Overlaps	ENSG00000137628	DEAD (Asp-Glu-Ala-Asp) box polypeptide 60 [Source:HGNC Symbol;Acc:25942]	DDX60	protein_coding	YES
11	110419868	110419868	3.00029	2.56909	110300607	110335605	Upstream	ENSG00000137714	ferredoxin 1 [Source:HGNC Symbol;Acc:3638]	FDX1	protein_coding	YES
11	110419868	110419868	3.00029	2.56909	110447766	110583912	Downstream	ENSG00000137727	Rho GTPase activating protein 20 [Source:HGNC Symbol;Acc:18357]	ARHGAP20	protein_coding	YES
15	45945513	45945513	3.14915	2.78582	45923346	45983492	Overlaps	ENSG00000137767	sulfide quinone reductase-like (yeast) [Source:HGNC Symbol;Acc:20390]	SQRDL	protein_coding	YES
15	44717200	44717200	3.07126	2.67129	44719432	44821236	Downstream	ENSG00000137770	CTD (carboxy-terminal domain, RNA polymerase II, polypeptide A) small phosphatase like 2 [Source:HGNC Symbol;Acc:26936]	CTDSPL2	protein_coding	YES
15	68812403	68812403	3.0012	2.57039	68594050	68724501	Upstream	ENSG00000137809	integrin, alpha 11 [Source:HGNC Symbol;Acc:6136]	ITGA11	protein_coding	YES
10	123864377	123864377	3.06014	2.65515	124030821	124097677	Downstream	ENSG00000138152	BTB (POZ) domain containing 16 [Source:HGNC Symbol;Acc:26340]	BTBD16	protein_coding	YES
10	123864377	123864377	3.06014	2.65515	123748689	124014060	Overlaps	ENSG00000138162	transforming, acidic coiled-coil containing protein 2 [Source:HGNC Symbol;Acc:11523]	TACC2	protein_coding	YES
10	95776918	95776918	3.03257	2.61532	95753746	96092580	Overlaps	ENSG00000138193	phospholipase C, epsilon 1 [Source:HGNC Symbol;Acc:17175]	PLCE1	protein_coding	YES
10	64171996	64171996	3.00273	2.57256	64133951	64431771	Overlaps	ENSG00000138311	zinc finger protein 365 [Source:HGNC Symbol;Acc:18194]	ZNF365	protein_coding	YES
4	86253489	86253489	3.25035	2.9383	86396267	86923823	Downstream	ENSG00000138639	Rho GTPase activating protein 24 [Source:HGNC Symbol;Acc:25361]	ARHGAP24	protein_coding	YES
4	89759700	89759700	3.0985	2.71108	89647106	90032549	Overlaps	ENSG00000138640	family with sequence similarity 13, member A [Source:HGNC Symbol;Acc:19367]	FAM13A	protein_coding	YES
4	134448546	134448546	3.08119	2.68576	134070470	134129356	Upstream	ENSG00000138650	protocadherin 10 [Source:HGNC Symbol;Acc:13404]	PCDH10	protein_coding	YES
4	108678256	108678256	3.10724	2.7239	108511433	108641608	Upstream	ENSG00000138801	3'-phosphoadenosine 5'-phosphosulfate synthase 1 [Source:HGNC Symbol;Acc:8603]	PAPSS1	protein_coding	YES
9	116274934	116274934	3.05375	2.64588	116207011	116360018	Overlaps	ENSG00000138835	regulator of G-protein signaling 3 [Source:HGNC Symbol;Acc:9999]	RGS3	protein_coding	YES
12	20945592	20945592	3.01261	2.58668	20848289	20906320	Upstream	ENSG00000139155	solute carrier organic anion transporter family, member 1C1 [Source:HGNC Symbol;Acc:13819]	SLCO1C1	protein_coding	YES
12	59253290	59253290	3.02683	2.60707	59265931	59314303	Downstream	ENSG00000139263	leucine-rich repeats and immunoglobulin-like domains 3 [Source:HGNC Symbol;Acc:30991]	LRIG3	protein_coding	YES
12	71652236	71652236	3.03218	2.61476	71833550	71980090	Downstream	ENSG00000139292	leucine-rich repeat containing G protein-coupled receptor 5 [Source:HGNC Symbol;Acc:4504]	LGR5	protein_coding	YES
12	113852287	113852287	3.00553	2.57656	113860042	113876081	Downstream	ENSG00000139410	serine dehydratase-like [Source:HGNC Symbol;Acc:30404]	SDSL	protein_coding	YES
12	57358374	57358374	3.17784	2.82863	57345219	57353158	Upstream	ENSG00000139547	retinol dehydrogenase 16 (all-trans) [Source:HGNC Symbol;Acc:29674]	RDH16	protein_coding	YES
13	53111286	53111286	3.06581	2.66337	53191605	53217919	Downstream	ENSG00000139675	heterogeneous nuclear ribonucleoprotein A1-like 2 [Source:HGNC Symbol;Acc:27067]	HNRNPA1L2	protein_coding	YES
14	26767430	26767430	3.22888	2.90561	26912299	27066960	Downstream	ENSG00000139910	neuro-oncological ventral antigen 1 [Source:HGNC Symbol;Acc:7886]	NOVA1	protein_coding	YES
14	58506375	58506375	3.0552	2.64798	58466453	58764857	Overlaps	ENSG00000139971	chromosome 14 open reading frame 37 [Source:HGNC Symbol;Acc:19846]	C14orf37	protein_coding	YES
14	105418344	105418391	3.25917	2.95537	105452112	105476819	Downstream	ENSG00000140104	chromosome 14 open reading frame 79 [Source:HGNC Symbol;Acc:20126]	C14orf79	protein_coding	YES
15	49894062	49894062	3.02234	2.60062	49715293	49780972	Upstream	ENSG00000140285	fibroblast growth factor 7 [Source:HGNC Symbol;Acc:3685]	FGF7	protein_coding	YES
15	50522468	50522468	3.16357	2.8073	50534144	50558223	Downstream	ENSG00000140287	histidine decarboxylase [Source:HGNC Symbol;Acc:4855]	HDC	protein_coding	YES
15	75099275	75099275	3.00763	2.57957	75105057	75118099	Downstream	ENSG00000140506	lectin, mannose-binding, 1 like [Source:HGNC Symbol;Acc:6632]	LMAN1L	protein_coding	YES
15	88241040	88241040	3.00608	2.57734	88418230	88799999	Downstream	ENSG00000140538	neurotrophic tyrosine kinase, receptor, type 3 [Source:HGNC Symbol;Acc:8033]	NTRK3	protein_coding	YES
16	48151034	48151034	3.02343	2.60219	48116884	48189929	Overlaps	ENSG00000140798	ATP-binding cassette, sub-family C (CFTR/MRP), member 12 [Source:HGNC Symbol;Acc:14640]	ABCC12	protein_coding	YES
16	88887494	88887494	3.01565	2.59104	88880142	88923378	Overlaps	ENSG00000141012	galactosamine (N-acetyl)-6-sulfate sulfatase [Source:HGNC Symbol;Acc:4122]	GALNS	protein_coding	YES
17	53867021	53867021	3.01691	2.59283	53828340	53920191	Overlaps	ENSG00000141179	phosphatidylcholine transfer protein [Source:HGNC Symbol;Acc:8752]	PCTP	protein_coding	YES
18	33553791	33553809	3.12026	2.74307	33564350	33647539	Downstream	ENSG00000141425	regulation of nuclear pre-mRNA domain containing 1A [Source:HGNC Symbol;Acc:25560]	RPRD1A	protein_coding	YES
18	33553791	33553809	3.12026	2.74307	33552046	33559241	Overlaps	ENSG00000141428	chromosome 18 open reading frame 21 [Source:HGNC Symbol;Acc:28802]	C18orf21	protein_coding	YES
17	8743455	8743455	3.04239	2.62947	8782233	8869029	Downstream	ENSG00000141506	phosphoinositide-3-kinase, regulatory subunit 5 [Source:HGNC Symbol;Acc:30035]	PIK3R5	protein_coding	YES
17	79808291	79808291	3.1155	2.73605	79825597	79829282	Downstream	ENSG00000141522	Rho GDP dissociation inhibitor (GDI) alpha [Source:HGNC Symbol;Acc:678]	ARHGDIA	protein_coding	YES
17	80415766	80415766	3.00214	2.57172	80416056	80448413	Downstream	ENSG00000141562	nuclear prelamin A recognition factor [Source:HGNC Symbol;Acc:29916]	NARF	protein_coding	YES
18	69693682	69693682	3.00112	2.57027	70203915	70305756	Downstream	ENSG00000141668	cerebellin 2 precursor [Source:HGNC Symbol;Acc:1544]	CBLN2	protein_coding	YES
19	6789904	6789904	3.08053	2.6848	6772725	6857377	Overlaps	ENSG00000141968	vav 1 guanine nucleotide exchange factor [Source:HGNC Symbol;Acc:12657]	VAV1	protein_coding	YES
19	50042371	50042371	3.05069	2.64146	50058968	50093519	Downstream	ENSG00000142546	nitric oxide synthase interacting protein [Source:HGNC Symbol;Acc:17946]	NOSIP	protein_coding	YES
19	50042371	50042371	3.05069	2.64146	50030875	50050219	Overlaps	ENSG00000142552	reticulocalbin 3, EF-hand calcium binding domain [Source:HGNC Symbol;Acc:21145]	RCN3	protein_coding	YES
1	33475767	33475767	3.19018	2.84715	33546705	33586131	Downstream	ENSG00000142920	arginine decarboxylase [Source:HGNC Symbol;Acc:29957]	ADC	protein_coding	YES
1	111402504	111402504	3.0009	2.56996	111415775	111442550	Downstream	ENSG00000143119	CD53 molecule [Source:HGNC Symbol;Acc:1686]	CD53	protein_coding	YES
1	168453732	168453732	3.13123	2.75927	168510003	168513235	Downstream	ENSG00000143185	chemokine (C motif) ligand 2 [Source:HGNC Symbol;Acc:10646]	XCL2	protein_coding	YES
1	161329391	161329391	3.63782	3.56074	161284047	161332984	Overlaps	ENSG00000143252	succinate dehydrogenase complex, subunit C, integral membrane protein, 15kDa [Source:HGNC Symbol;Acc:10682]	SDHC	protein_coding	YES
1	161074601	161074629	3.06744	2.66574	161070346	161087901	Overlaps	ENSG00000143256	prefoldin subunit 2 [Source:HGNC Symbol;Acc:8867]	PFDN2	protein_coding	YES
1	185920546	185920585	3.12678	2.7549	185703683	186160085	Overlaps	ENSG00000143341	hemicentin 1 [Source:HGNC Symbol;Acc:19194]	HMCN1	protein_coding	YES
1	150415990	150415990	3.00337	2.57348	150459887	150480078	Downstream	ENSG00000143374	threonyl-tRNA synthetase 2, mitochondrial (putative) [Source:HGNC Symbol;Acc:30740]	TARS2	protein_coding	YES
1	223445262	223445262	3.00343	2.57357	223394161	223537544	Overlaps	ENSG00000143502	sushi domain containing 4 [Source:HGNC Symbol;Acc:25470]	SUSD4	protein_coding	YES
1	152280759	152280759	3.27761	2.98009	152321211	152332482	Downstream	ENSG00000143520	filaggrin family member 2 [Source:HGNC Symbol;Acc:33276]	FLG2	protein_coding	YES
1	153356497	153356497	3.01628	2.59193	153362508	153363664	Downstream	ENSG00000143546	S100 calcium binding protein A8 [Source:HGNC Symbol;Acc:10498]	S100A8	protein_coding	YES
1	152280759	152280759	3.27761	2.98009	152274651	152297679	Overlaps	ENSG00000143631	filaggrin [Source:HGNC Symbol;Acc:3748]	FLG	protein_coding	YES
2	192783991	192783991	3.00792	2.57998	192813769	193060435	Downstream	ENSG00000144339	transmembrane protein with EGF-like and two follistatin-like domains 2 [Source:HGNC Symbol;Acc:11867]	TMEFF2	protein_coding	YES
3	30918224	30918224	3.01966	2.59678	30767692	30936257	Overlaps	ENSG00000144644	glutamate decarboxylase-like 1 [Source:HGNC Symbol;Acc:27949]	GADL1	protein_coding	YES
3	37982691	37982691	3.05169	2.64291	37903451	38025960	Overlaps	ENSG00000144677	CTD (carboxy-terminal domain, RNA polymerase II, polypeptide A) small phosphatase-like [Source:HGNC Symbol;Acc:16890]	CTDSPL	protein_coding	YES
3	61549295	61549295	3.01398	2.58865	61547243	62283288	Overlaps	ENSG00000144724	protein tyrosine phosphatase, receptor type, G [Source:HGNC Symbol;Acc:9671]	PTPRG	protein_coding	YES
3	100329200	100329200	3.05937	2.65403	100328433	100414323	Overlaps	ENSG00000144820	G protein-coupled receptor 128 [Source:HGNC Symbol;Acc:19241]	GPR128	protein_coding	YES
3	196067960	196067960	3.03214	2.61471	196046213	196065374	Upstream	ENSG00000145107	transmembrane 4 L six family member 19 [Source:HGNC Symbol;Acc:25167]	TM4SF19	protein_coding	YES
4	87716447	87716447	3.05151	2.64265	87744621	87770416	Downstream	ENSG00000145283	solute carrier family 10 (sodium/bile acid cotransporter), member 6 [Source:HGNC Symbol;Acc:30603]	SLC10A6	protein_coding	YES
4	107136655	107136655	3.06969	2.66902	106962756	107242652	Overlaps	ENSG00000145348	TBC1 domain containing kinase [Source:HGNC Symbol;Acc:28261]	TBCK	protein_coding	YES
4	119574452	119574452	3.0691	2.66816	119606523	119636588	Downstream	ENSG00000145388	methyltransferase like 14 [Source:HGNC Symbol;Acc:29330]	METTL14	protein_coding	YES
5	16795287	16795287	3.38476	3.14727	16665395	16936372	Overlaps	ENSG00000145555	myosin X [Source:HGNC Symbol;Acc:7593]	MYO10	protein_coding	YES
5	77913730	77913730	3.15787	2.7988	77781038	78065844	Overlaps	ENSG00000145685	lipoma HMGIC fusion partner-like 2 [Source:HGNC Symbol;Acc:6588]	LHFPL2	protein_coding	YES
5	86528566	86528566	3.00579	2.57694	86563705	86687748	Downstream	ENSG00000145715	RAS p21 protein activator (GTPase activating protein) 1 [Source:HGNC Symbol;Acc:9871]	RASA1	protein_coding	YES
5	102390362	102390362	3.00057	2.56948	102421704	102455855	Downstream	ENSG00000145723	gypsy retrotransposon integrase 1 [Source:HGNC Symbol;Acc:25959]	GIN1	protein_coding	YES
5	102560841	102560841	3.01105	2.58444	102455853	102548500	Upstream	ENSG00000145725	diphosphoinositol pentakisphosphate kinase 2 [Source:HGNC Symbol;Acc:29035]	PPIP5K2	protein_coding	YES
5	102217393	102217614	3.10264	2.71748	102089685	102366809	Overlaps	ENSG00000145730	peptidylglycine alpha-amidating monooxygenase [Source:HGNC Symbol;Acc:8596]	PAM	protein_coding	YES
5	156319075	156319075	3.07617	2.67845	156346293	156390266	Downstream	ENSG00000145850	T-cell immunoglobulin and mucin domain containing 4 [Source:HGNC Symbol;Acc:25132]	TIMD4	protein_coding	YES
5	150253823	150253823	3.08047	2.68472	150273954	150284545	Downstream	ENSG00000145908	zinc finger protein 300 [Source:HGNC Symbol;Acc:13091]	ZNF300	protein_coding	YES
6	64033844	64033844	3.08357	2.68924	63985856	64029882	Upstream	ENSG00000146166	lengsin, lens protein with glutamine synthetase domain [Source:HGNC Symbol;Acc:21016]	LGSN	protein_coding	YES
6	83099624	83099624	3.12932	2.75644	83072923	83080545	Upstream	ENSG00000146242	trophoblast glycoprotein [Source:HGNC Symbol;Acc:12004]	TPBG	protein_coding	YES
6	127154127	127154127	3.01261	2.58668	127439749	127518910	Downstream	ENSG00000146374	R-spondin 3 [Source:HGNC Symbol;Acc:20866]	RSPO3	protein_coding	YES
7	2842732	2842732	3.03732	2.62216	2767746	2883958	Overlaps	ENSG00000146535	guanine nucleotide binding protein (G protein) alpha 12 [Source:HGNC Symbol;Acc:4380]	GNA12	protein_coding	YES
8	51204872	51204872	3.09619	2.70768	50822349	51706678	Overlaps	ENSG00000147481	syntrophin, gamma 1 [Source:HGNC Symbol;Acc:13740]	SNTG1	protein_coding	YES
8	38101099	38101099	3.30489	3.02221	38120648	38126761	Downstream	ENSG00000147535	phosphatidic acid phosphatase type 2 domain containing 1B [Source:HGNC Symbol;Acc:25026]	PPAPDC1B	protein_coding	YES
8	105561756	105561756	3.06028	2.65535	105501459	105601252	Overlaps	ENSG00000147650	low density lipoprotein receptor-related protein 12 [Source:HGNC Symbol;Acc:31708]	LRP12	protein_coding	YES
8	124184067	124184067	3.23176	2.90999	124191200	124222314	Downstream	ENSG00000147689	family with sequence similarity 83, member A [Source:HGNC Symbol;Acc:28210]	FAM83A	protein_coding	YES
9	133225892	133225892	3.11353	2.73315	133046882	133309510	Overlaps	ENSG00000148357	hemicentin 2 [Source:HGNC Symbol;Acc:21293]	HMCN2	protein_coding	YES
9	139327034	139327034	3.28082	2.98503	139323071	139334274	Overlaps	ENSG00000148384	inositol polyphosphate-5-phosphatase, 72 kDa [Source:HGNC Symbol;Acc:21474]	INPP5E	protein_coding	YES
9	139375962	139375962	3.01058	2.58377	139334549	139372141	Upstream	ENSG00000148396	SEC16 homolog A (S. cerevisiae) [Source:HGNC Symbol;Acc:29006]	SEC16A	protein_coding	YES
10	17405517	17405517	3.01767	2.59393	17360382	17496329	Overlaps	ENSG00000148488	ST8 alpha-N-acetyl-neuraminide alpha-2,8-sialyltransferase 6 [Source:HGNC Symbol;Acc:23317]	ST8SIA6	protein_coding	YES
10	52531486	52531486	3.01503	2.59014	52559169	52645435	Downstream	ENSG00000148584	APOBEC1 complementation factor [Source:HGNC Symbol;Acc:24086]	A1CF	protein_coding	YES
10	92344010	92344010	3.0887	2.69673	92500578	92617671	Downstream	ENSG00000148680	5-hydroxytryptamine (serotonin) receptor 7, adenylate cyclase-coupled [Source:HGNC Symbol;Acc:5302]	HTR7	protein_coding	YES
10	74078408	74078408	3.2159	2.88594	74092588	74114988	Downstream	ENSG00000148719	DnaJ (Hsp40) homolog, subfamily B, member 12 [Source:HGNC Symbol;Acc:14891]	DNAJB12	protein_coding	YES
10	115543305	115543325	3.02775	2.60839	115511213	115543188	Upstream	ENSG00000148735	pleckstrin homology domain containing, family S member 1 [Source:HGNC Symbol;Acc:26285]	PLEKHS1	protein_coding	YES
10	114667816	114667816	3.23843	2.92013	114710009	114927437	Downstream	ENSG00000148737	transcription factor 7-like 2 (T-cell specific, HMG-box) [Source:HGNC Symbol;Acc:11641]	TCF7L2	protein_coding	YES
10	104764989	104764989	3.02521	2.60474	104678050	104849978	Overlaps	ENSG00000148842	cyclin M2 [Source:HGNC Symbol;Acc:103]	CNNM2	protein_coding	YES
11	26692967	26692967	3.01046	2.5836	26688566	26744974	Overlaps	ENSG00000148942	solute carrier family 5 (sodium/monocarboxylate cotransporter), member 12 [Source:HGNC Symbol;Acc:28750]	SLC5A12	protein_coding	YES
20	10422353	10422353	3.00165	2.57103	10415951	10617477	Overlaps	ENSG00000149346	SLX4 interacting protein [Source:HGNC Symbol;Acc:16225]	SLX4IP	protein_coding	YES
20	29627578	29627578	3.03169	2.61405	29611857	29634010	Overlaps	ENSG00000149531	FSHD region gene 1 family, member B [Source:HGNC Symbol;Acc:15792]	FRG1B	protein_coding	YES
20	44364488	44364488	3.04177	2.62858	44350990	44354469	Upstream	ENSG00000149651	serine peptidase inhibitor, Kunitz type 4 [Source:HGNC Symbol;Acc:16130]	SPINT4	protein_coding	YES
20	44894565	44894565	3.04565	2.63418	44802372	44937137	Overlaps	ENSG00000149654	cadherin 22, type 2 [Source:HGNC Symbol;Acc:13251]	CDH22	protein_coding	YES
10	27932073	27932073	3.17421	2.8232	27961804	28034989	Downstream	ENSG00000150051	mohawk homeobox [Source:HGNC Symbol;Acc:23729]	MKX	protein_coding	YES
10	32945130	32945130	3.28343	2.98906	32832297	33171802	Overlaps	ENSG00000150076	Homo sapiens coiled-coil domain containing 7 (CCDC7), transcript variant 5, mRNA. [Source:RefSeq mRNA;Acc:NM_024688]	C10ORF68	protein_coding	YES
11	55007427	55007427	3.02662	2.60677	55029658	55038595	Downstream	ENSG00000150244	tripartite motif containing 48 [Source:HGNC Symbol;Acc:19021]	TRIM48	protein_coding	YES
16	61182887	61182887	3.16363	2.80738	61681146	62070939	Downstream	ENSG00000150394	cadherin 8, type 2 [Source:HGNC Symbol;Acc:1767]	CDH8	protein_coding	YES
11	86477933	86477933	3.05654	2.64993	86502101	86663952	Downstream	ENSG00000150687	protease, serine, 23 [Source:HGNC Symbol;Acc:14370]	PRSS23	protein_coding	YES
11	111037511	111037511	3.0173	2.59339	111126707	111157126	Downstream	ENSG00000150750	chromosome 11 open reading frame 53 [Source:HGNC Symbol;Acc:30527]	C11orf53	protein_coding	YES
4	119713451	119713451	3.03574	2.61988	119643978	119759838	Overlaps	ENSG00000150961	SEC24 family member D [Source:HGNC Symbol;Acc:10706]	SEC24D	protein_coding	YES
3	4731952	4731952	3.10922	2.72682	4535032	4889524	Overlaps	ENSG00000150995	inositol 1,4,5-trisphosphate receptor, type 1 [Source:HGNC Symbol;Acc:6180]	ITPR1	protein_coding	YES
12	113809262	113809262	3.00586	2.57703	113796371	113827203	Overlaps	ENSG00000151176	phospholipase B domain containing 2 [Source:HGNC Symbol;Acc:27283]	PLBD2	protein_coding	YES
12	40168642	40168642	3.04429	2.63222	40148823	40499891	Overlaps	ENSG00000151229	solute carrier family 2 (facilitated glucose transporter), member 13 [Source:HGNC Symbol;Acc:15956]	SLC2A13	protein_coding	YES
14	34366670	34366670	3.12642	2.75216	33404139	34273382	Upstream	ENSG00000151322	neuronal PAS domain protein 3 [Source:HGNC Symbol;Acc:19311]	NPAS3	protein_coding	YES
4	129779076	129779076	3.00763	2.57956	129786076	130014764	Downstream	ENSG00000151466	sodium channel and clathrin linker 1 [Source:HGNC Symbol;Acc:26406]	SCLT1	protein_coding	YES
4	129863157	129863157	3.09995	2.71321	130014472	130037795	Downstream	ENSG00000151470	chromosome 4 open reading frame 33 [Source:HGNC Symbol;Acc:27025]	C4orf33	protein_coding	YES
2	15515373	15515373	3.01848	2.59509	15307032	15701454	Overlaps	ENSG00000151779	neuroblastoma amplified sequence [Source:HGNC Symbol;Acc:15625]	NBAS	protein_coding	YES
13	25671607	25671608	3.00661	2.5781	25670300	25673389	Overlaps	ENSG00000151846	poly(A) binding protein, cytoplasmic 3 [Source:HGNC Symbol;Acc:8556]	PABPC3	protein_coding	YES
6	56514735	56514735	3.04401	2.6318	56322785	56819426	Overlaps	ENSG00000151914	dystonin [Source:HGNC Symbol;Acc:1090]	DST	protein_coding	YES
2	223947985	223948144	3.09726	2.70981	223916532	224063117	Overlaps	ENSG00000152049	potassium voltage-gated channel, Isk-related family, member 4 [Source:HGNC Symbol;Acc:6244]	KCNE4	protein_coding	YES
5	74977661	74977661	3.05543	2.64832	74969949	75013313	Overlaps	ENSG00000152359	POC5 centriolar protein [Source:HGNC Symbol;Acc:26658]	POC5	protein_coding	YES
6	128110665	128110665	3.0111	2.58452	128289924	128841870	Downstream	ENSG00000152894	protein tyrosine phosphatase, receptor type, K [Source:HGNC Symbol;Acc:9674]	PTPRK	protein_coding	YES
1	247890857	247890857	3.10425	2.71951	247901917	247902861	Downstream	ENSG00000153230	olfactory receptor, family 14, subfamily K, member 1 [Source:HGNC Symbol;Acc:15025]	OR14K1	protein_coding	YES
9	8471952	8471952	3.03745	2.62234	8314246	10612723	Overlaps	ENSG00000153707	protein tyrosine phosphatase, receptor type, D [Source:HGNC Symbol;Acc:9668]	PTPRD	protein_coding	YES
17	54372975	54372975	3.04188	2.62873	54188319	54589020	Overlaps	ENSG00000153930	ankyrin-repeat and fibronectin type III domain containing 1 [Source:HGNC Symbol;Acc:26766]	ANKFN1	protein_coding	YES
11	120950632	120950632	3.01117	2.58463	120894781	120961484	Overlaps	ENSG00000154114	tubulin folding cofactor E-like [Source:HGNC Symbol;Acc:28115]	TBCEL	protein_coding	YES
16	87655593	87655593	3.07002	2.6695	87635441	87731762	Overlaps	ENSG00000154118	junctophilin 3 [Source:HGNC Symbol;Acc:14203]	JPH3	protein_coding	YES
11	122506008	122506008	3.04493	2.63313	122526383	122685181	Downstream	ENSG00000154127	ubiquitin associated and SH3 domain containing B [Source:HGNC Symbol;Acc:29884]	UBASH3B	protein_coding	YES
5	21769774	21769774	3.00763	2.57956	21750782	22853731	Overlaps	ENSG00000154162	cadherin 12, type 2 (N-cadherin 2) [Source:HGNC Symbol;Acc:1751]	CDH12	protein_coding	YES
3	100435419	100435419	3.03502	2.61884	100468000	100712359	Downstream	ENSG00000154175	ABI family, member 3 (NESH) binding protein [Source:HGNC Symbol;Acc:17265]	ABI3BP	protein_coding	YES
3	170824101	170824101	3.00186	2.57131	170779128	171178197	Overlaps	ENSG00000154310	TRAF2 and NCK interacting kinase [Source:HGNC Symbol;Acc:30765]	TNIK	protein_coding	YES
7	113127345	113127345	3.07027	2.66986	113516832	113715975	Downstream	ENSG00000154415	protein phosphatase 1, regulatory subunit 3A [Source:HGNC Symbol;Acc:9291]	PPP1R3A	protein_coding	YES
9	44889690	44889735	3.09356	2.70383	44990314	44991483	Downstream	ENSG00000154537	family with sequence similarity 27, member C [Source:HGNC Symbol;Acc:23668]	FAM27C	protein_coding	YES
3	16923765	16923765	3.1292	2.75625	16844159	17132086	Overlaps	ENSG00000154822	phospholipase C-like 2 [Source:HGNC Symbol;Acc:9064]	PLCL2	protein_coding	YES
17	11866463	11866463	3.11551	2.73606	11880756	11900827	Downstream	ENSG00000154957	zinc finger protein 18 [Source:HGNC Symbol;Acc:12969]	ZNF18	protein_coding	YES
4	107949728	107949728	3.00387	2.57419	107842959	108204963	Overlaps	ENSG00000155011	dickkopf WNT signaling pathway inhibitor 2 [Source:HGNC Symbol;Acc:2892]	DKK2	protein_coding	YES
2	125171202	125171290	3.10407	2.7194	124782864	125672864	Overlaps	ENSG00000155052	contactin associated protein-like 5 [Source:HGNC Symbol;Acc:18748]	CNTNAP5	protein_coding	YES
8	103825464	103825464	3.04167	2.62844	103838585	103906092	Downstream	ENSG00000155096	antizyme inhibitor 1 [Source:HGNC Symbol;Acc:16432]	AZIN1	protein_coding	YES
9	67974335	67974335	3.33643	3.07129	67968793	67987998	Overlaps	ENSG00000155282	Protein LOC644249 [Source:UniProtKB/TrEMBL;Acc:Q4V308]	RP11-195B21.3	protein_coding	YES
5	153017512	153017520	3.00026	2.56904	152869175	153193429	Overlaps	ENSG00000155511	glutamate receptor, ionotropic, AMPA 1 [Source:HGNC Symbol;Acc:4571]	GRIA1	protein_coding	YES
7	133954248	133954248	3.00247	2.57219	133812052	133949343	Upstream	ENSG00000155530	leucine-rich repeats and guanylate kinase domain containing [Source:HGNC Symbol;Acc:21964]	LRGUK	protein_coding	YES
9	74517515	74517515	3.05801	2.65206	74526426	74600970	Downstream	ENSG00000155621	chromosome 9 open reading frame 85 [Source:HGNC Symbol;Acc:28784]	C9orf85	protein_coding	YES
16	21750096	21750096	3.61785	3.52716	21689835	21772050	Overlaps	ENSG00000155719	otoancorin [Source:HGNC Symbol;Acc:16378]	OTOA	protein_coding	YES
1	118488141	118488141	3.03136	2.61358	118496484	118727846	Downstream	ENSG00000155761	sperm associated antigen 17 [Source:HGNC Symbol;Acc:26620]	SPAG17	protein_coding	YES
3	140518801	140518801	3.12142	2.74478	140396881	140419992	Upstream	ENSG00000155890	tripartite motif containing 42 [Source:HGNC Symbol;Acc:19014]	TRIM42	protein_coding	YES
8	18515178	18515178	3.06514	2.6624	18384811	18942240	Overlaps	ENSG00000156011	pleckstrin and Sec7 domain containing 3 [Source:HGNC Symbol;Acc:19093]	PSD3	protein_coding	YES
15	81301405	81301405	3.00679	2.57837	81299374	81441516	Overlaps	ENSG00000156206	chromosome 15 open reading frame 26 [Source:HGNC Symbol;Acc:26782]	C15orf26	protein_coding	YES
5	141181697	141181697	3.11679	2.73795	141232938	141258811	Downstream	ENSG00000156453	protocadherin 1 [Source:HGNC Symbol;Acc:8655]	PCDH1	protein_coding	YES
5	145338486	145338486	3.09017	2.69888	145316142	145461354	Overlaps	ENSG00000156463	SH3 domain containing ring finger 2 [Source:HGNC Symbol;Acc:26299]	SH3RF2	protein_coding	YES
15	73786687	73786687	3.01388	2.58849	73852355	73926475	Downstream	ENSG00000156642	neuroplastin [Source:HGNC Symbol;Acc:17867]	NPTN	protein_coding	YES
8	38057330	38057612	3.12288	2.74781	38034051	38070819	Overlaps	ENSG00000156735	BCL2-associated athanogene 4 [Source:HGNC Symbol;Acc:940]	BAG4	protein_coding	YES
9	95807778	95807778	3.03013	2.61181	95820989	95847420	Downstream	ENSG00000157303	sushi domain containing 3 [Source:HGNC Symbol;Acc:28391]	SUSD3	protein_coding	YES
4	13376181	13376181	3.01256	2.58661	13362978	13485989	Overlaps	ENSG00000157869	RAB28, member RAS oncogene family [Source:HGNC Symbol;Acc:9768]	RAB28	protein_coding	YES
15	66158669	66158669	3.01241	2.58639	66187417	66546085	Downstream	ENSG00000157890	multiple EGF-like-domains 11 [Source:HGNC Symbol;Acc:29635]	MEGF11	protein_coding	YES
1	27382662	27382662	3.08246	2.68762	27331511	27339327	Upstream	ENSG00000158246	family with sequence similarity 46, member B [Source:HGNC Symbol;Acc:28273]	FAM46B	protein_coding	YES
3	139634642	139634642	3.03206	2.61459	139654027	140296239	Downstream	ENSG00000158258	calsyntenin 2 [Source:HGNC Symbol;Acc:17448]	CLSTN2	protein_coding	YES
7	69681178	69681178	3.14585	2.78092	69063905	70258054	Overlaps	ENSG00000158321	autism susceptibility candidate 2 [Source:HGNC Symbol;Acc:14262]	AUTS2	protein_coding	YES
6	26287043	26287043	3.22574	2.90085	26281283	26285762	Upstream	ENSG00000158406	histone cluster 1, H4h [Source:HGNC Symbol;Acc:4788]	HIST1H4H	protein_coding	YES
11	71440105	71440105	3.01398	2.58865	71498556	71512282	Downstream	ENSG00000158483	family with sequence similarity 86, member C1 [Source:HGNC Symbol;Acc:25561]	FAM86C1	protein_coding	YES
5	143274904	143274904	3.01389	2.58852	143191726	143200284	Upstream	ENSG00000158497	histocompatibility (minor) HB-1 [Source:HGNC Symbol;Acc:29677]	HMHB1	protein_coding	YES
1	160954911	160954944	3.40401	3.18019	160914815	160924589	Upstream	ENSG00000158764	intelectin 2 [Source:HGNC Symbol;Acc:20599]	ITLN2	protein_coding	YES
1	160954911	160954944	3.40401	3.18019	160965001	160991138	Downstream	ENSG00000158769	F11 receptor [Source:HGNC Symbol;Acc:14685]	F11R	protein_coding	YES
1	161074601	161074629	3.06744	2.66574	161087876	161095235	Downstream	ENSG00000158793	nitrilase 1 [Source:HGNC Symbol;Acc:7828]	NIT1	protein_coding	YES
8	23685979	23685979	3.00645	2.57788	23699428	23712320	Downstream	ENSG00000159167	stanniocalcin 1 [Source:HGNC Symbol;Acc:11373]	STC1	protein_coding	YES
1	32968744	32968744	3.04116	2.6277	33005028	33071540	Downstream	ENSG00000160062	zinc finger and BTB domain containing 8A [Source:HGNC Symbol;Acc:24172]	ZBTB8A	protein_coding	YES
9	134174807	134174807	3.13116	2.75916	134165081	134184649	Overlaps	ENSG00000160539	phosphatidic acid phosphatase type 2 domain containing 3 [Source:HGNC Symbol;Acc:28174]	PPAPDC3	protein_coding	YES
7	99807344	99807344	3.07415	2.67551	99798283	99869855	Overlaps	ENSG00000160844	GATS, stromal antigen 3 opposite strand [Source:HGNC Symbol;Acc:29954]	GATS	protein_coding	YES
7	99550801	99550801	3.35116	3.09434	99564343	99573780	Downstream	ENSG00000160862	alpha-2-glycoprotein 1, zinc-binding [Source:HGNC Symbol;Acc:910]	AZGP1	protein_coding	YES
8	143760366	143760366	3.14852	2.78489	143781529	143786545	Downstream	ENSG00000160886	lymphocyte antigen 6 complex, locus K [Source:HGNC Symbol;Acc:24225]	LY6K	protein_coding	YES
19	3251994	3251994	3.06644	2.6643	3224701	3297074	Overlaps	ENSG00000161082	CUGBP, Elav-like family member 5 [Source:HGNC Symbol;Acc:14058]	CELF5	protein_coding	YES
22	20711697	20711697	3.40382	3.1775	20704868	20745048	Overlaps	ENSG00000161133	ubiquitin specific peptidase 41 [Source:HGNC Symbol;Acc:20070]	USP41	protein_coding	YES
17	37954758	37954758	3.14642	2.78177	37921198	38020441	Overlaps	ENSG00000161405	IKAROS family zinc finger 3 (Aiolos) [Source:HGNC Symbol;Acc:13178]	IKZF3	protein_coding	YES
19	50686760	50686760	3.01375	2.58831	50655805	50666452	Upstream	ENSG00000161652	IZUMO family member 2 [Source:HGNC Symbol;Acc:28518]	IZUMO2	protein_coding	YES
17	7004579	7004579	3.34296	3.0815	7004641	7019019	Downstream	ENSG00000161944	asialoglycoprotein receptor 2 [Source:HGNC Symbol;Acc:743]	ASGR2	protein_coding	YES
11	62505574	62505574	3.14296	2.77664	62495541	62507765	Overlaps	ENSG00000162222	tetratricopeptide repeat domain 9C [Source:HGNC Symbol;Acc:28432]	TTC9C	protein_coding	YES
3	52075944	52076019	3.02948	2.61097	52027616	52029958	Upstream	ENSG00000162244	ribosomal protein L29 [Source:HGNC Symbol;Acc:10331]	RPL29	protein_coding	YES
1	32816075	32816075	3.07454	2.67607	32817122	32829913	Downstream	ENSG00000162526	testis-specific serine kinase 3 [Source:HGNC Symbol;Acc:15473]	TSSK3	protein_coding	YES
1	109057248	109057248	3.02632	2.60634	109102711	109187522	Downstream	ENSG00000162636	family with sequence similarity 102, member B [Source:HGNC Symbol;Acc:27637]	FAM102B	protein_coding	YES
2	198557822	198557842	3.35862	3.10644	198432948	198540769	Upstream	ENSG00000162944	raftlin family member 2 [Source:HGNC Symbol;Acc:26402]	RFTN2	protein_coding	YES
2	201034699	201034699	3.0074	2.57923	200820040	200873263	Upstream	ENSG00000162972	chromosome 2 open reading frame 47 [Source:HGNC Symbol;Acc:26198]	C2orf47	protein_coding	YES
2	95857295	95857316	3.17953	2.8354	95831177	95850065	Upstream	ENSG00000163067	zinc finger protein 2 [Source:HGNC Symbol;Acc:12991]	ZNF2	protein_coding	YES
4	53027528	53027528	3.0047	2.57537	52917497	52963458	Upstream	ENSG00000163071	spermatogenesis associated 18 [Source:HGNC Symbol;Acc:29579]	SPATA18	protein_coding	YES
4	96612543	96612543	3.01593	2.59143	96761239	96762625	Downstream	ENSG00000163114	pyruvate dehydrogenase (lipoamide) alpha 2 [Source:HGNC Symbol;Acc:8807]	PDHA2	protein_coding	YES
1	150415990	150415990	3.00337	2.57348	150335567	150449042	Overlaps	ENSG00000163125	regulation of nuclear pre-mRNA domain containing 2 [Source:HGNC Symbol;Acc:29039]	RPRD2	protein_coding	YES
1	204827645	204827645	3.15033	2.78758	204797779	204991950	Overlaps	ENSG00000163531	neurofascin [Source:HGNC Symbol;Acc:29866]	NFASC	protein_coding	YES
3	19719945	19719945	3.00772	2.57968	19920964	19988517	Downstream	ENSG00000163576	EF-hand domain family, member B [Source:HGNC Symbol;Acc:26330]	EFHB	protein_coding	YES
3	160527695	160527695	3.00579	2.57694	160473390	160796695	Overlaps	ENSG00000163590	protein phosphatase, Mg2+/Mn2+ dependent, 1L [Source:HGNC Symbol;Acc:16381]	PPM1L	protein_coding	YES
2	204927378	204927378	3.21125	2.8789	204801471	204826300	Upstream	ENSG00000163600	inducible T-cell co-stimulator [Source:HGNC Symbol;Acc:5351]	ICOS	protein_coding	YES
4	87716447	87716447	3.05151	2.64265	87515468	87736324	Overlaps	ENSG00000163629	protein tyrosine phosphatase, non-receptor type 13 (APO-1/CD95 (Fas)-associated phosphatase) [Source:HGNC Symbol;Acc:9646]	PTPN13	protein_coding	YES
3	58291107	58291107	3.05583	2.64891	58291974	58310422	Downstream	ENSG00000163684	ribonuclease P/MRP 14kDa subunit [Source:HGNC Symbol;Acc:30327]	RPP14	protein_coding	YES
3	58291107	58291107	3.05583	2.64891	58223233	58281420	Upstream	ENSG00000163686	abhydrolase domain containing 6 [Source:HGNC Symbol;Acc:21398]	ABHD6	protein_coding	YES
3	58797250	58797250	3.00263	2.57242	58703092	59035810	Overlaps	ENSG00000163689	chromosome 3 open reading frame 67 [Source:HGNC Symbol;Acc:24763]	C3orf67	protein_coding	YES
1	37306522	37306522	3.04561	2.63413	37261128	37499730	Overlaps	ENSG00000163873	glutamate receptor, ionotropic, kainate 3 [Source:HGNC Symbol;Acc:4581]	GRIK3	protein_coding	YES
3	183995341	183995341	3.16314	2.80667	183977001	183979251	Upstream	ENSG00000163888	calcium/calmodulin-dependent protein kinase II inhibitor 2 [Source:HGNC Symbol;Acc:24197]	CAMK2N2	protein_coding	YES
3	185286679	185286690	3.02446	2.60367	185224050	185270401	Upstream	ENSG00000163898	lipase, member H [Source:HGNC Symbol;Acc:18483]	LIPH	protein_coding	YES
3	185286679	185286690	3.02446	2.60367	185300284	185351339	Downstream	ENSG00000163904	SUMO1/sentrin/SMT3 specific peptidase 2 [Source:HGNC Symbol;Acc:23116]	SENP2	protein_coding	YES
3	56754233	56754233	3.00692	2.57855	56761446	57113357	Downstream	ENSG00000163947	Rho guanine nucleotide exchange factor (GEF) 3 [Source:HGNC Symbol;Acc:683]	ARHGEF3	protein_coding	YES
3	196070356	196070356	3.03823	2.62347	196074533	196159345	Downstream	ENSG00000163960	UBX domain protein 7 [Source:HGNC Symbol;Acc:29119]	UBXN7	protein_coding	YES
4	107136655	107136655	3.06969	2.66902	107236701	107270383	Downstream	ENSG00000164022	aminoacyl tRNA synthetase complex-interacting multifunctional protein 1 [Source:HGNC Symbol;Acc:10648]	AIMP1	protein_coding	YES
4	108678256	108678256	3.10724	2.7239	108745719	108836203	Downstream	ENSG00000164023	sphingomyelin synthase 2 [Source:HGNC Symbol;Acc:28395]	SGMS2	protein_coding	YES
4	109641443	109641839	3.10753	2.72457	109663196	109684210	Downstream	ENSG00000164089	ethanolamine-phosphate phospho-lyase [Source:HGNC Symbol;Acc:14404]	ETNPPL	protein_coding	YES
4	119051381	119051381	3.00575	2.57687	118954773	119179803	Overlaps	ENSG00000164100	N-deacetylase/N-sulfotransferase (heparan glucosaminyl) 3 [Source:HGNC Symbol;Acc:7682]	NDST3	protein_coding	YES
4	142797141	142797141	3.01687	2.59278	142557752	142655140	Upstream	ENSG00000164136	interleukin 15 [Source:HGNC Symbol;Acc:5977]	IL15	protein_coding	YES
5	5683686	5683686	3.03788	2.62296	5420777	5490347	Upstream	ENSG00000164151	KIAA0947 [Source:HGNC Symbol;Acc:29154]	KIAA0947	protein_coding	YES
4	147081706	147081706	3.22994	2.90722	147096837	147121152	Downstream	ENSG00000164167	LSM6 homolog, U6 small nuclear RNA associated (S. cerevisiae) [Source:HGNC Symbol;Acc:17017]	LSM6	protein_coding	YES
5	87016429	87016429	3.05157	2.64273	87485450	87565293	Downstream	ENSG00000164180	transmembrane protein 161B [Source:HGNC Symbol;Acc:28483]	TMEM161B	protein_coding	YES
6	7317192	7317245	3.19118	2.84865	7326889	7389976	Downstream	ENSG00000164304	cancer antigen 1 [Source:HGNC Symbol;Acc:21622]	CAGE1	protein_coding	YES
5	70947286	70947286	3.0339	2.61724	71014990	71016875	Downstream	ENSG00000164326	CART prepropeptide [Source:HGNC Symbol;Acc:24323]	CARTPT	protein_coding	YES
6	101748442	101748442	3.08982	2.69837	101846664	102517958	Downstream	ENSG00000164418	glutamate receptor, ionotropic, kainate 2 [Source:HGNC Symbol;Acc:4580]	GRIK2	protein_coding	YES
6	130599209	130599209	3.05915	2.65372	130465460	130686570	Overlaps	ENSG00000164483	sterile alpha motif domain containing 3 [Source:HGNC Symbol;Acc:21574]	SAMD3	protein_coding	YES
6	130599209	130599209	3.05915	2.65372	130686879	130764208	Downstream	ENSG00000164484	transmembrane protein 200A [Source:HGNC Symbol;Acc:21075]	TMEM200A	protein_coding	YES
7	35276634	35276634	3.07816	2.68134	35242042	35293758	Overlaps	ENSG00000164532	T-box 20 [Source:HGNC Symbol;Acc:11598]	TBX20	protein_coding	YES
7	34244922	34244922	3.21851	2.88989	33944523	34195484	Upstream	ENSG00000164619	BMP binding endothelial regulator [Source:HGNC Symbol;Acc:24154]	BMPER	protein_coding	YES
7	88907594	88907594	3.50511	3.34063	88423420	88425035	Upstream	ENSG00000164645	chromosome 7 open reading frame 62 [Source:HGNC Symbol;Acc:22402]	C7orf62	protein_coding	YES
7	93827246	93827246	3.01947	2.59651	94023873	94060544	Downstream	ENSG00000164692	collagen, type I, alpha 2 [Source:HGNC Symbol;Acc:2198]	COL1A2	protein_coding	YES
7	45584908	45584908	3.00271	2.57254	45613739	45762715	Downstream	ENSG00000164742	adenylate cyclase 1 (brain) [Source:HGNC Symbol;Acc:232]	ADCY1	protein_coding	YES
8	113381959	113381959	3.06267	2.65882	113235157	114449328	Overlaps	ENSG00000164796	CUB and Sushi multiple domains 3 [Source:HGNC Symbol;Acc:19291]	CSMD3	protein_coding	YES
7	103918692	103918692	3.24024	2.9229	103766788	103848495	Upstream	ENSG00000164815	origin recognition complex, subunit 5 [Source:HGNC Symbol;Acc:8491]	ORC5	protein_coding	YES
7	734716	734794	3.03359	2.61716	766338	829190	Downstream	ENSG00000164818	HEAT repeat containing 2 [Source:HGNC Symbol;Acc:26013]	HEATR2	protein_coding	YES
8	87310180	87310180	3.02015	2.59748	87226281	87333375	Overlaps	ENSG00000164893	solute carrier family 7 (anionic amino acid transporter), member 13 [Source:HGNC Symbol;Acc:23092]	SLC7A13	protein_coding	YES
7	4712714	4712714	3.15117	2.78883	4683388	4811074	Overlaps	ENSG00000164916	forkhead box K1 [Source:HGNC Symbol;Acc:23480]	FOXK1	protein_coding	YES
9	37686238	37686238	3.11993	2.74257	37753804	37778969	Downstream	ENSG00000165275	tRNA methyltransferase 10 homolog B (S. cerevisiae) [Source:HGNC Symbol;Acc:26454]	TRMT10B	protein_coding	YES
10	93123962	93123962	3.06347	2.65999	93170096	93274586	Downstream	ENSG00000165338	HECT domain containing E3 ubiquitin protein ligase 2 [Source:HGNC Symbol;Acc:26736]	HECTD2	protein_coding	YES
14	34891565	34891565	3.00436	2.57489	34901995	34931562	Downstream	ENSG00000165389	serine palmitoyltransferase, small subunit A [Source:HGNC Symbol;Acc:20361]	SPTSSA	protein_coding	YES
10	81138475	81138593	3.14751	2.7904	81142081	81205383	Downstream	ENSG00000165424	zinc finger, CCHC domain containing 24 [Source:HGNC Symbol;Acc:26911]	ZCCHC24	protein_coding	YES
14	46650741	46650741	3.03157	2.61388	47120222	47121028	Downstream	ENSG00000165496	ribosomal protein L10-like [Source:HGNC Symbol;Acc:17976]	RPL10L	protein_coding	YES
9	139271355	139271355	3.05318	2.64507	139270029	139293249	Overlaps	ENSG00000165684	small nuclear RNA activating complex, polypeptide 4, 190kDa [Source:HGNC Symbol;Acc:11137]	SNAPC4	protein_coding	YES
9	139271355	139271355	3.05318	2.64507	139296377	139305061	Downstream	ENSG00000165689	serologically defined colon cancer antigen 3 [Source:HGNC Symbol;Acc:10667]	SDCCAG3	protein_coding	YES
11	133734177	133734177	3.05772	2.65165	133710526	133715433	Upstream	ENSG00000166118	spermatogenesis associated 19 [Source:HGNC Symbol;Acc:30614]	SPATA19	protein_coding	YES
10	102297391	102297391	3.05754	2.65137	102288829	102319755	Overlaps	ENSG00000166135	hypoxia inducible factor 1, alpha subunit inhibitor [Source:HGNC Symbol;Acc:17113]	HIF1AN	protein_coding	YES
11	6408570	6408570	3.09349	2.70374	6411655	6416228	Downstream	ENSG00000166311	sphingomyelin phosphodiesterase 1, acid lysosomal [Source:HGNC Symbol;Acc:11120]	SMPD1	protein_coding	YES
18	70365424	70365424	3.0295	2.61091	70409549	70535381	Downstream	ENSG00000166342	neuropilin (NRP) and tolloid (TLL)-like 1 [Source:HGNC Symbol;Acc:13823]	NETO1	protein_coding	YES
11	75451281	75451281	3.07063	2.67039	75428864	75444003	Upstream	ENSG00000166391	monoacylglycerol O-acyltransferase 2 [Source:HGNC Symbol;Acc:23248]	MOGAT2	protein_coding	YES
18	61485781	61485781	3.11266	2.73187	61420169	61472604	Upstream	ENSG00000166396	serpin peptidase inhibitor, clade B (ovalbumin), member 7 [Source:HGNC Symbol;Acc:13902]	SERPINB7	protein_coding	YES
15	53837717	53837717	3.14961	2.78651	53805938	54055075	Overlaps	ENSG00000166415	WD repeat domain 72 [Source:HGNC Symbol;Acc:26790]	WDR72	protein_coding	YES
16	24138569	24138818	3.13871	2.77049	23847322	24231932	Overlaps	ENSG00000166501	protein kinase C, beta [Source:HGNC Symbol;Acc:9395]	PRKCB	protein_coding	YES
15	44579854	44579854	3.19935	2.86095	44580927	44707956	Downstream	ENSG00000166734	cancer susceptibility candidate 4 [Source:HGNC Symbol;Acc:24892]	CASC4	protein_coding	YES
12	57358374	57358374	3.17784	2.82863	57388230	57390468	Downstream	ENSG00000166856	G protein-coupled receptor 182 [Source:HGNC Symbol;Acc:13708]	GPR182	protein_coding	YES
18	32405071	32405071	3.13661	2.76722	32556892	32723434	Downstream	ENSG00000166974	microtubule-associated protein, RP/EB family, member 2 [Source:HGNC Symbol;Acc:6891]	MAPRE2	protein_coding	YES
18	44129258	44129258	3.0505	2.64119	44056935	44236996	Overlaps	ENSG00000167210	lipoxygenase homology domains 1 [Source:HGNC Symbol;Acc:26521]	LOXHD1	protein_coding	YES
17	37573065	37573065	3.19674	2.85702	37617764	37721160	Downstream	ENSG00000167258	cyclin-dependent kinase 12 [Source:HGNC Symbol;Acc:24224]	CDK12	protein_coding	YES
17	77040185	77040185	3.29402	3.00539	77071021	77084681	Downstream	ENSG00000167280	endo-beta-N-acetylglucosaminidase [Source:HGNC Symbol;Acc:24622]	ENGASE	protein_coding	YES
19	38744733	38744733	3.06778	2.66624	38741877	38747231	Overlaps	ENSG00000167641	protein phosphatase 1, regulatory (inhibitor) subunit 14A [Source:HGNC Symbol;Acc:14871]	PPP1R14A	protein_coding	YES
8	143760366	143760366	3.14852	2.78489	143751726	143764142	Overlaps	ENSG00000167653	prostate stem cell antigen [Source:HGNC Symbol;Acc:9500]	PSCA	protein_coding	YES
17	72461160	72461160	3.00323	2.57327	72462555	72480933	Downstream	ENSG00000167851	CD300a molecule [Source:HGNC Symbol;Acc:19319]	CD300A	protein_coding	YES
3	41587634	41587634	3.03572	2.61986	41288090	42003922	Overlaps	ENSG00000168038	unc-51 like kinase 4 [Source:HGNC Symbol;Acc:15784]	ULK4	protein_coding	YES
6	56898671	56898671	3.03864	2.62406	56911347	56920023	Downstream	ENSG00000168116	KIAA1586 [Source:HGNC Symbol;Acc:21360]	KIAA1586	protein_coding	YES
4	25250401	25250401	3.24281	2.92681	25314407	25372005	Downstream	ENSG00000168228	zinc finger, CCHC domain containing 4 [Source:HGNC Symbol;Acc:22917]	ZCCHC4	protein_coding	YES
14	52666963	52666988	3.14863	2.78551	52734431	52743442	Downstream	ENSG00000168229	prostaglandin D2 receptor (DP) [Source:HGNC Symbol;Acc:9591]	PTGDR	protein_coding	YES
11	62541213	62541232	3.21911	2.90307	62539101	62559493	Overlaps	ENSG00000168569	transmembrane protein 223 [Source:HGNC Symbol;Acc:28464]	TMEM223	protein_coding	YES
20	44503099	44503099	3.04907	2.63911	44509866	44513905	Downstream	ENSG00000168612	zinc finger, SWIM-type containing 1 [Source:HGNC Symbol;Acc:16155]	ZSWIM1	protein_coding	YES
1	144811810	144812060	3.57544	3.46927	144811744	144830413	Overlaps	ENSG00000168614	neuroblastoma breakpoint family, member 9 [Source:HGNC Symbol;Acc:31991]	NBPF9	protein_coding	YES
20	44318331	44318331	3.14251	2.77598	44330655	44337456	Downstream	ENSG00000168634	WAP four-disulfide core domain 13 [Source:HGNC Symbol;Acc:16131]	WFDC13	protein_coding	YES
2	141156836	141156836	3.00762	2.57955	140988992	142889270	Overlaps	ENSG00000168702	low density lipoprotein receptor-related protein 1B [Source:HGNC Symbol;Acc:6693]	LRP1B	protein_coding	YES
20	43744898	43744898	3.07243	2.67301	43752066	43753106	Downstream	ENSG00000168703	WAP four-disulfide core domain 12 [Source:HGNC Symbol;Acc:16115]	WFDC12	protein_coding	YES
2	227626487	227626487	3.0048	2.57551	227596033	227664475	Overlaps	ENSG00000169047	insulin receptor substrate 1 [Source:HGNC Symbol;Acc:6125]	IRS1	protein_coding	YES
5	56734375	56734375	3.03072	2.61266	56775846	56778636	Downstream	ENSG00000169067	actin, beta-like 2 [Source:HGNC Symbol;Acc:17780]	ACTBL2	protein_coding	YES
3	122457186	122457186	3.06743	2.66573	122458846	122512671	Downstream	ENSG00000169087	HSPB (heat shock 27kDa) associated protein 1 [Source:HGNC Symbol;Acc:16389]	HSPBAP1	protein_coding	YES
10	116077965	116077965	3.0001	2.56881	116054583	116164515	Overlaps	ENSG00000169129	actin filament associated protein 1-like 2 [Source:HGNC Symbol;Acc:25901]	AFAP1L2	protein_coding	YES
3	160527695	160527695	3.00579	2.57694	160801671	160823172	Downstream	ENSG00000169255	beta-1,3-N-acetylgalactosaminyltransferase 1 (globoside blood group) [Source:HGNC Symbol;Acc:918]	B3GALNT1	protein_coding	YES
3	155761079	155761606	3.12017	2.74293	155755490	156256545	Overlaps	ENSG00000169282	potassium voltage-gated channel, shaker-related subfamily, beta member 1 [Source:HGNC Symbol;Acc:6228]	KCNAB1	protein_coding	YES
16	20367130	20367130	3.4428	3.23978	20370492	20416059	Downstream	ENSG00000169340	protein disulfide isomerase-like, testis expressed [Source:HGNC Symbol;Acc:27338]	PDILT	protein_coding	YES
16	20367130	20367130	3.4428	3.23978	20344374	20367623	Overlaps	ENSG00000169344	uromodulin [Source:HGNC Symbol;Acc:12559]	UMOD	protein_coding	YES
8	38736089	38736089	3.04926	2.63939	38758753	38831428	Downstream	ENSG00000169499	pleckstrin homology domain containing, family A (phosphoinositide binding specific) member 2 [Source:HGNC Symbol;Acc:14336]	PLEKHA2	protein_coding	YES
22	22621322	22621322	3.03004	2.61169	22599087	22599927	Upstream	ENSG00000169575	pre-B lymphocyte 1 [Source:HGNC Symbol;Acc:12709]	VPREB1	protein_coding	YES
4	30375715	30375715	3.00823	2.58042	30722037	31148422	Downstream	ENSG00000169851	protocadherin 7 [Source:HGNC Symbol;Acc:8659]	PCDH7	protein_coding	YES
7	100679296	100679318	3.17	2.81775	100663353	100702020	Overlaps	ENSG00000169876	mucin 17, cell surface associated [Source:HGNC Symbol;Acc:16800]	MUC17	protein_coding	YES
7	65394562	65394562	3.25231	2.94131	65425671	65447301	Downstream	ENSG00000169919	glucuronidase, beta [Source:HGNC Symbol;Acc:4696]	GUSB	protein_coding	YES
8	106616183	106616183	3.01483	2.58985	106330920	106816760	Overlaps	ENSG00000169946	zinc finger protein, FOG family member 2 [Source:HGNC Symbol;Acc:16700]	ZFPM2	protein_coding	YES
2	128375670	128375722	3.13984	2.7747	128293378	128395304	Overlaps	ENSG00000169994	myosin VIIB [Source:HGNC Symbol;Acc:7607]	MYO7B	protein_coding	YES
5	177161998	177161998	3.10885	2.72627	177134982	177210399	Overlaps	ENSG00000170074	family with sequence similarity 153, member A [Source:HGNC Symbol;Acc:29940]	FAM153A	protein_coding	YES
14	94829195	94829195	3.22826	2.90467	94770585	94789731	Upstream	ENSG00000170099	serpin peptidase inhibitor, clade A (alpha-1 antiproteinase, antitrypsin), member 6 [Source:HGNC Symbol;Acc:1540]	SERPINA6	protein_coding	YES
4	145409815	145409815	3.02852	2.6095	145030457	145061904	Upstream	ENSG00000170180	glycophorin A (MNS blood group) [Source:HGNC Symbol;Acc:4702]	GYPA	protein_coding	YES
3	34050886	34050886	3.01921	2.59614	33839844	33911194	Upstream	ENSG00000170248	programmed cell death 6 interacting protein [Source:HGNC Symbol;Acc:8766]	PDCD6IP	protein_coding	YES
3	4154608	4154608	3.02611	2.60603	4344988	4359251	Downstream	ENSG00000170364	SET domain and mariner transposase fusion gene [Source:HGNC Symbol;Acc:10762]	SETMAR	protein_coding	YES
17	72461160	72461160	3.00323	2.57327	72420990	72447792	Upstream	ENSG00000170412	G protein-coupled receptor, family C, group 5, member C [Source:HGNC Symbol;Acc:13309]	GPRC5C	protein_coding	YES
12	57332916	57332983	3.55269	3.42323	57316938	57328189	Upstream	ENSG00000170426	short chain dehydrogenase/reductase family 9C, member 7 [Source:HGNC Symbol;Acc:29958]	SDR9C7	protein_coding	YES
4	46751283	46751283	3.00446	2.57503	46736844	46911252	Overlaps	ENSG00000170516	cytochrome c oxidase subunit VIIb2 [Source:HGNC Symbol;Acc:24381]	COX7B2	protein_coding	YES
18	25316814	25316814	3.10399	2.71913	25530930	25757410	Downstream	ENSG00000170558	cadherin 2, type 1, N-cadherin (neuronal) [Source:HGNC Symbol;Acc:1759]	CDH2	protein_coding	YES
5	46392306	46392306	3.01987	2.59708	49692026	49739082	Downstream	ENSG00000170571	embigin [Source:HGNC Symbol;Acc:30465]	EMB	protein_coding	YES
5	155497231	155497231	3.09408	2.7046	155297354	156194799	Overlaps	ENSG00000170624	sarcoglycan, delta (35kDa dystrophin-associated glycoprotein) [Source:HGNC Symbol;Acc:10807]	SGCD	protein_coding	YES
9	103290182	103290182	3.03892	2.62447	103340361	103350188	Downstream	ENSG00000170681	muscle-related coiled-coil protein [Source:HGNC Symbol;Acc:33742]	MURC	protein_coding	YES
15	85841588	85841598	3.23307	2.92554	85923802	86292586	Downstream	ENSG00000170776	A kinase (PRKA) anchor protein 13 [Source:HGNC Symbol;Acc:371]	AKAP13	protein_coding	YES
8	57188731	57188731	3.0137	2.58824	57212569	57233335	Downstream	ENSG00000170786	short chain dehydrogenase/reductase family 16C, member 5 [Source:HGNC Symbol;Acc:30311]	SDR16C5	protein_coding	YES
2	48542932	48542932	3.01819	2.59467	48541776	48606433	Overlaps	ENSG00000170802	forkhead box N2 [Source:HGNC Symbol;Acc:5281]	FOXN2	protein_coding	YES
2	49306289	49306289	3.01663	2.59244	49189296	49381676	Overlaps	ENSG00000170820	follicle stimulating hormone receptor [Source:HGNC Symbol;Acc:3969]	FSHR	protein_coding	YES
19	42307634	42307634	3.10097	2.71469	42300369	42315591	Overlaps	ENSG00000170956	carcinoembryonic antigen-related cell adhesion molecule 3 [Source:HGNC Symbol;Acc:1815]	CEACAM3	protein_coding	YES
8	79516759	79516759	3.14226	2.7756	79428374	79517502	Overlaps	ENSG00000171033	protein kinase (cAMP-dependent, catalytic) inhibitor alpha [Source:HGNC Symbol;Acc:9017]	PKIA	protein_coding	YES
11	85311275	85311275	3.04651	2.63542	85339629	85347580	Downstream	ENSG00000171204	transmembrane protein 126B [Source:HGNC Symbol;Acc:30883]	TMEM126B	protein_coding	YES
17	77001875	77001875	3.06471	2.66178	76987799	77005949	Overlaps	ENSG00000171302	calcium activated nucleotidase 1 [Source:HGNC Symbol;Acc:19721]	CANT1	protein_coding	YES
17	39318172	39318172	3.03865	2.62407	39315910	39316983	Upstream	ENSG00000171396	keratin associated protein 4-4 [Source:HGNC Symbol;Acc:16928]	KRTAP4-4	protein_coding	YES
2	219834933	219834933	3.129	2.75597	219824377	219826876	Upstream	ENSG00000171450	cyclin-dependent kinase 5, regulatory subunit 2 (p39) [Source:HGNC Symbol;Acc:1776]	CDK5R2	protein_coding	YES
4	159593699	159593788	3.10036	2.71406	159593277	159630775	Overlaps	ENSG00000171503	electron-transferring-flavoprotein dehydrogenase [Source:HGNC Symbol;Acc:3483]	ETFDH	protein_coding	YES
1	11124632	11124753	3.10485	2.72039	11126675	11159938	Downstream	ENSG00000171824	exosome component 10 [Source:HGNC Symbol;Acc:9138]	EXOSC10	protein_coding	YES
12	8366811	8366844	3.07424	2.67643	8373856	8380214	Downstream	ENSG00000171847	family with sequence similarity 90, member A1 [Source:HGNC Symbol;Acc:25526]	FAM90A1	protein_coding	YES
15	62896297	62896297	3.06307	2.6594	62682725	63136830	Overlaps	ENSG00000171914	talin 2 [Source:HGNC Symbol;Acc:15447]	TLN2	protein_coding	YES
17	18396325	18396325	3.07335	2.67434	18380051	18398259	Overlaps	ENSG00000171916	lectin, galactoside-binding, soluble, 9C [Source:HGNC Symbol;Acc:33874]	LGALS9C	protein_coding	YES
[truncated: 1,306 more rows]

## Sheet: Table_S9
Chr	Window_Start	Window_End	Max_iHS	Freq_ihs>2	Count_ihs>2	Count_SNP	GeneStart	GeneEnd	Ensembl_ID	GeneName	Description	Genetype
[truncated: 297 more rows]

[truncated: 2 more sheets: Table_S10, Table_S11]
